# Supplementary material for: Genetic characterization of melon accessions in the U.S. National Plant Germplasm System and construction of a melon core collection
Source: Mol Hortic. 2021 Sep 7;1:11. doi: 10.1186/s43897-021-00014-9 (PMC10515074; doi:10.1186/s43897-021-00014-9)
Supplement: Supplementary file 2 — Additional file 2 : Supplementary Table 1. List of melon accessions in the U.S. National Plant Germplasm System (NPGS). Table 2. Summary statistics of the identified SNPs for each chromosome. Table 3. Pairwise FST values between different melon groups. Table 4. Numbers of accessions from different groups in the melon core collection. Table 5. Phenotype data collected from the 383 accessions in the core collection. Table 6. SNPs associated with agronomic traits identified through GWAS. [file 43897_2021_14_MOESM2_ESM.xlsx]

## Sheet: TableS1
Supplementary Table 1 List of melon accessions in the US National Plant Germplasm System (NPGS).
Accession	Plant Name	Origin	Group	Subspecies (Pitrat 2000)	Subspecies (NPGS)	Subspecies (This study)	Total reads	Clade
Amarilo		Spain	Europe	melo	melo	melo	919648	clade 3
Amarilo Oro		Spain	Europe	melo	melo	melo	1180097	clade 3
Ames 13246	AN-C-82	Spain, Jaen	Europe	melo	melo	melo	1164650	clade 3
Ames 13248	Melon esaito	Spain, Jaen	Europe	melo	melo	melo	699807	clade 3
Ames 13249	Melon revugoro, negro	Spain, Jaen	Europe	melo	melo	melo	481693	clade 3
Ames 13250	Melon pajiso	Spain, Jaen	Europe	melo	melo	melo	449688	clade 3
Ames 13251	AN-C-88	Spain, Jaen	Europe	melo	melo	melo	462162	clade 3
Ames 13252	AN-C-89	Spain, Jaen	Europe	melo	melo	melo	373590	clade 3
Ames 13253	Melon temprarillo	Spain, Jaen	Europe	melo	melo	melo	558415	clade 3
Ames 13254	Melon escito	Spain, Jaen	Europe	melo	melo	melo	475398	clade 3
Ames 13255	Melon blanco pepita blanca	Spain, Jaen	Europe	melo	melo	melo	419199	clade 3
Ames 13256	Melon canena	Spain, Jaen	Europe	melo	melo	melo	461697	clade 3
Ames 13258	Melon oscuro	Spain, Jaen	Europe	melo	melo	melo	427030	clade 3
Ames 13259	Melon amarillo	Spain, Jaen	Europe	melo	melo	melo	420116	clade 3
Ames 13261	Melon invernizo	Spain, Jaen	Europe	melo	melo	melo	417551	clade 3
Ames 13263	Melon escito, color ceniza	Spain, Sevilla	Europe	melo	melo	melo	406407	clade 3
Ames 13264	Melon escito olopoo	Spain, Cadiz	Europe	melo	melo	melo	456260	clade 3
Ames 13266	AN-C-141	Spain, Huelva	Europe	melo	melo	melo	412035	clade 3
Ames 13267	Melon de invierno	Spain, Huelva	Europe	melo	melo	melo	416032	clade 3
Ames 13268	Arico	Spain, Balearic Islands	Europe	melo	melo	melo	331827	clade 3
Ames 13270	Melon carraqueiro	Spain, Canary Islands	Europe	melo	melo	melo	405193	clade 3
Ames 13271	Melon villaconejos	Spain, Canary Islands	Europe	melo	melo	melo	367197	clade 3
Ames 13272	Melon carraqueiro	Spain, Canary Islands	Europe	melo	melo	melo	413430	clade 3
Ames 13275	Melon carraqueiro	Spain, Canary Islands	Europe	melo	melo	melo	450838	clade 3
Ames 13280	Cuarentena	Spain, Lerida	Europe	melo	melo	melo	372474	clade 3
Ames 13281	Sucre	Spain, Gerona	Europe	melo	melo	melo	515219	clade 3
Ames 13283	C-C-26	Spain, Gerona	Europe	melo	melo	melo	581994	clade 3
Ames 13284	C-C-28	Spain, Gerona	Europe	melo	melo	melo	694034	clade 3
Ames 13285	C-C-29	Spain, Gerona	Europe	melo	melo	melo	494672	clade 3
Ames 13286	Melon de pinoncillo	Spain, Albacete	Europe	melo	melo	melo	381167	clade 3
Ames 13287	CM-C-14	Spain, Albacete	Europe	melo	melo	melo	484321	clade 3
Ames 13289	CM-C-22	Spain, Albacete	Europe	melo	melo	melo	390503	clade 3
Ames 13290	CM-C-23	Spain, Albacete	Europe	melo	melo	melo	432575	clade 3
Ames 13291	CM-C-25	Spain, Albacete	Europe	melo	melo	melo	378091	clade 3
Ames 13292	Melon de todo el ano	Spain, Albacete	Europe	melo	melo	melo	340591	clade 3
Ames 13293	Melon de olor	Spain, Albacete	Europe	melo	melo	melo	451246	clade 3
Ames 13294	Melon temprano	Spain, Cuenca	Europe	melo	melo	melo	452984	clade 3
Ames 13295	Melon verde de invierno	Spain, Cuenca	Europe	melo	melo	melo	375481	clade 3
Ames 13299	Verde pinto	Spain, Badajoz	Europe	melo	melo	melo	589329	clade 3
Ames 13300	Amarillo liso	Spain, Murcia	Europe	melo	melo	melo	1363482	clade 3
Ames 13301	Tendral	Spain, Murcia	Europe	melo	melo	melo	482018	clade 3
Ames 13302	Piel de Sapo	Spain, Murcia	Europe	melo	melo	melo	490772	clade 3
Ames 13303	Tendral tardio	Spain, Murcia	Europe	melo	melo	melo	350130	clade 3
Ames 13304	Piel de Sapo	Spain, Murcia	Europe	melo	melo	melo	385319	clade 3
Ames 13305	Rochet Valenciano	Spain, Murcia	Europe	melo	melo	melo	481270	clade 3
Ames 13307	Piel de Sapo	Spain, Murcia	Europe	melo	melo	melo	484378	clade 3
Ames 13308	Pinta Sapo	Spain, Murcia	Europe	melo	melo	melo	424550	clade 3
Ames 13309	Amarillo Canario Liso	Spain, Murcia	Europe	melo	melo	melo	433333	clade 3
Ames 13310	Amarillo oro (semilla blanca)	Spain, Murcia	Europe	melo	melo	melo	416085	clade 3
Ames 13312	Amarillo	Spain, Murcia	Europe	melo	melo	melo	386807	clade 3
Ames 13315	Amarillo oro (semilla blanca)	Spain, Murcia	Europe	melo	melo	melo	648131	clade 3
Ames 13316	Rochet Valenciano Temprano	Spain, Murcia	Europe	melo	melo	melo	465666	clade 3
Ames 13317	Piel de Sapo	Spain, Murcia	Europe	melo	melo	melo	553012	clade 3
Ames 13318	Piel de Sapo	Spain, Murcia	Europe	melo	melo	melo	388132	clade 3
Ames 13319	Piel de Sapo	Spain, Murcia	Europe	melo	melo	melo	413716	clade 3
Ames 13320	Temprano rochet	Spain, Alicante	Europe	melo	melo	melo	350692	clade 3
Ames 13321	Tendral	Spain, Alicante	Europe	melo	melo	melo	407837	clade 3
Ames 13322	Valenciano tardio negro	Spain, Alicante	Europe	melo	melo	melo	441150	clade 3
Ames 13323	Melon de olor (semilla blanca)	Spain, Alicante	Europe	melo	melo	melo	467740	clade 3
Ames 13324	Tendral verde	Spain, Alicante	Europe	melo	melo	melo	402088	clade 3
Ames 13325	Amarillo oro (semilla blanca)	Spain, Alicante	Europe	melo	melo	melo	388425	clade 3
Ames 13326	Verde Valenciano	Spain, Alicante	Europe	melo	melo	melo	359550	clade 3
Ames 13327	V-C-120	Spain, Alicante	Europe	melo	melo	melo	363028	clade 3
Ames 13330	Rochet	Spain, Alicante	Europe	melo	melo	melo	432785	clade 3
Ames 13331	Piel de Sapo	Spain, Alicante	Europe	melo	melo	melo	408547	clade 3
Ames 13332	Pinta Sapo	Spain, Alicante	Europe	melo	melo	melo	371215	clade 3
Ames 13337	AN-C-96	Spain, Jaen	Europe	melo	NA	melo	381569	clade 3
Ames 13340	Pepino del pais	Spain, Huelva	Europe	melo	NA	melo	1491438	clade 3
Ames 13370	Sucre	Spain, Gerona	Europe	melo	melo	melo	353823	clade 3
Ames 13371	Melon amarillo	Spain, Badajoz	Europe	melo	melo	melo	364123	clade 3
Ames 18738	D-2 Resistant (NEW)	United States, Colorado	Americas	melo	melo	melo	411199	clade 3
Ames 19036	Ames 19036	Kazakhstan, Alma-Ata	Central/West Asia	melo	melo	melo	326982	clade 3
Ames 19037	Ames 19037	Kazakhstan, Alma-Ata	Central/West Asia	melo	melo	melo	418834	clade 3
Ames 20199	CBR 20	India	India/Pakistan	melo	melo	melo	616406	clade 3
Ames 20200	CBR 22	India	India/Pakistan	melo	melo	agrestis	577112	clade 3
Ames 20201	CBR 32	India	India/Pakistan	melo	melo	agrestis	607535	clade 3
Ames 20202	CBR 34	India	India/Pakistan	melo	melo	melo	509727	clade 1
Ames 20203	CBR 51	India	India/Pakistan	melo	melo	melo	384663	clade 3
Ames 20204	CBR 60	India	India/Pakistan	melo	melo	melo	505998	clade 1
Ames 20205	CBR 61	India	India/Pakistan	melo	melo	melo	453897	clade 1
Ames 20219	LJ 91213	United States, New York	Americas	agrestis	melo	agrestis	459353	clade 3
Ames 21185	010689-0105	Turkey, Malatya	Turkey	melo	melo	melo	399529	clade 3
Ames 21656	Ananas El-Dokki	Egypt	Africa	melo	melo	melo	429520	clade 3
Ames 22244	Bilishti	Albania	Europe	melo	melo	melo	498331	clade 3
Ames 22245	Dimrak-Baldushk	Albania	Europe	melo	melo	melo	369683	clade 3
Ames 22246	Korrovec	Albania	Europe	melo	melo	melo	336810	clade 3
Ames 22247	Postriba	Albania	Europe	melo	melo	melo	1625165	clade 3
Ames 22248	Qarres-Kastriot	Albania	Europe	melo	melo	melo	545176	clade 3
Ames 22249	Vrisera	Albania	Europe	melo	melo	melo	444332	clade 3
Ames 22802	ANANAS O'AMERIQUE A CHAIR VERTE	France, Puy-de-Dome	Europe	melo	NA	melo	534780	clade 3
Ames 22803	d'ANTIBES BLANC D'HIVER	France, Puy-de-Dome	Europe	melo	NA	melo	472280	clade 3
Ames 22804	de POURRIERES	France, Puy-de-Dome	Europe	melo	NA	melo	441459	clade 3
Ames 22805	NOIR DES CARMES	France, Puy-de-Dome	Europe	melo	NA	melo	408278	clade 3
Ames 22806	PETIT GRIS DE RENNES	France, Puy-de-Dome	Europe	melo	NA	melo	640503	clade 3
Ames 22807	Prescott a Fond Blanc	France, Puy-de-Dome	Europe	melo	NA	melo	590375	clade 3
Ames 23171	USM 420	India, Rajasthan	India/Pakistan	NA	NA	agrestis	409554	clade 3
Ames 23235	Al 085	Albania	Europe	melo	NA	melo	469026	clade 3
Ames 23236	Al 086	Albania	Europe	melo	NA	melo	419666	clade 3
Ames 23237	Al 151	Albania	Europe	melo	NA	melo	625605	clade 3
Ames 24067	D'Alger	France, Haute-Loire	Europe	melo	NA	melo	469388	clade 3
Ames 24068	Kroumir	France, Haute-Loire	Europe	melo	NA	melo	418371	clade 3
Ames 24069	Petit Gris de Rennes	France, Haute-Loire	Europe	melo	NA	melo	338957	clade 3
Ames 24070	Prescott a Fond Blanc	France, Haute-Loire	Europe	melo	NA	melo	387097	clade 3
Ames 25697	S025	Syria	Central/West Asia	melo	NA	melo	373881	clade 3
Ames 25698	S026	Syria	Central/West Asia	melo	NA	melo	286232	clade 3
Ames 26051	Tarkakri	India, Rajasthan	India/Pakistan	NA	NA	melo	540364	clade 3
Ames 26070	CM-99-01	India, Rajasthan	India/Pakistan	NA	NA	melo	480562	clade 3
Ames 26695	DSW 1230	Mexico	Americas	agrestis	agrestis	agrestis	707065	clade 1
Ames 26696	DSW 1298	United States, Louisiana	Americas	agrestis	agrestis	agrestis	528760	clade 1
Ames 26697	DSW 1300	United States, Louisiana	Americas	agrestis	agrestis	agrestis	545899	clade 1
Ames 26698	DSW 1301	United States, Louisiana	Americas	agrestis	agrestis	agrestis	611088	clade 1
Ames 26699	DSW 1302	United States, Louisiana	Americas	agrestis	agrestis	agrestis	498718	clade 1
Ames 26700	DSW 1303	United States, Louisiana	Americas	agrestis	agrestis	agrestis	595289	clade 1
Ames 26701	DSW 1306	United States, Louisiana	Americas	agrestis	agrestis	agrestis	571901	clade 1
Ames 26702	DSW 1307	United States, Louisiana	Americas	agrestis	agrestis	agrestis	467811	clade 1
Ames 26703	DSW 1309	United States, Louisiana	Americas	agrestis	agrestis	agrestis	560577	clade 1
Ames 26704	DSW 1312	United States, Louisiana	Americas	agrestis	agrestis	agrestis	545575	clade 1
Ames 26705	DSW 1313	United States, Louisiana	Americas	agrestis	agrestis	agrestis	704690	clade 1
Ames 26706	DSW 1314	United States, Louisiana	Americas	agrestis	agrestis	agrestis	562720	clade 1
Ames 26707	DSW 1315	United States, Arkansas	Americas	agrestis	agrestis	agrestis	2204233	clade 1
Ames 26708	DSW 1316	United States, Mississippi	Americas	agrestis	agrestis	agrestis	350719	clade 1
Ames 26709	DSW 1319	United States, Mississippi	Americas	agrestis	agrestis	agrestis	405321	clade 1
Ames 26710	DSW 1325	United States, Louisiana	Americas	agrestis	agrestis	agrestis	427575	clade 1
Ames 26711	DSW 1326	United States, Louisiana	Americas	agrestis	agrestis	agrestis	401750	clade 1
Ames 26712	DSW 1327	United States, Mississippi	Americas	agrestis	agrestis	agrestis	653665	clade 1
Ames 26713	DSW 1328	United States, Mississippi	Americas	agrestis	agrestis	agrestis	491712	clade 1
Ames 26714	DSW 1329	United States, Mississippi	Americas	agrestis	agrestis	agrestis	427876	clade 1
Ames 26715	DSW 1330	United States, Mississippi	Americas	agrestis	agrestis	agrestis	552480	clade 1
Ames 26716	DSW 1332	United States, Mississippi	Americas	agrestis	agrestis	agrestis	435425	clade 1
Ames 26717	DSW 1338	United States, Texas	Americas	agrestis	agrestis	agrestis	525090	clade 1
Ames 26718	DSW 1339	United States, Texas	Americas	agrestis	agrestis	agrestis	610556	clade 1
Ames 26719	DSW 1340	United States, Texas	Americas	agrestis	agrestis	agrestis	614539	clade 1
Ames 26720	DSW 1341	United States, Texas	Americas	agrestis	agrestis	agrestis	405492	clade 1
Ames 26721	DSW 1342	United States, Texas	Americas	agrestis	agrestis	agrestis	1527980	clade 1
Ames 26722	DSW 1343	United States, Texas	Americas	agrestis	agrestis	agrestis	336260	clade 1
Ames 26723	DSW 1344	United States, Texas	Americas	agrestis	agrestis	agrestis	521061	clade 1
Ames 26724	DSW 1345	United States, Texas	Americas	agrestis	agrestis	agrestis	474041	clade 1
Ames 26726	DSW 1347	United States, Texas	Americas	agrestis	agrestis	agrestis	359863	clade 1
Ames 26727	DSW 1348	United States, Texas	Americas	agrestis	agrestis	agrestis	434157	clade 1
Ames 26728	DSW 1349	United States, Texas	Americas	agrestis	agrestis	agrestis	422347	clade 1
Ames 26729	DSW 1350	United States, Texas	Americas	agrestis	agrestis	agrestis	512643	clade 1
Ames 26730	DSW 1351	United States, Texas	Americas	agrestis	agrestis	agrestis	418295	clade 1
Ames 26731	DSW 1352	United States, Texas	Americas	agrestis	agrestis	agrestis	338572	clade 1
Ames 26732	DSW 1353	United States, Texas	Americas	agrestis	agrestis	agrestis	540372	clade 1
Ames 26733	DSW 1354	United States, Texas	Americas	agrestis	agrestis	agrestis	1226514	clade 1
Ames 26734	DSW 1355	United States, Texas	Americas	agrestis	agrestis	agrestis	417517	clade 1
Ames 26735	DSW 1356	United States, Texas	Americas	agrestis	agrestis	agrestis	827493	clade 1
Ames 26736	DSW 1357	United States, Texas	Americas	agrestis	agrestis	agrestis	532796	clade 1
Ames 26737	DSW 1359	United States, Florida	Americas	agrestis	agrestis	agrestis	506207	clade 1
Ames 26738	DSW 1362	United States, Florida	Americas	agrestis	agrestis	agrestis	615102	clade 1
Ames 26739	DSW 1363	United States, Florida	Americas	agrestis	agrestis	agrestis	466533	clade 1
Ames 26809	PMR-5	United States, California	Americas	melo	NA	melo	504850	clade 3
Ames 26810	PMR-6	United States, California	Americas	melo	NA	melo	492674	clade 3
Ames 26811	PMR-45	United States, Colorado	Americas	melo	NA	melo	523551	clade 3
Ames 26869	ARM 542	Armenia	Central/West Asia	melo	NA	melo	370092	clade 3
Ames 26929	ARM-200-02	Armenia	Central/West Asia	melo	NA	melo	423073	clade 3
Ames 27393	Z027	Uzbekistan	Central/West Asia	melo	NA	melo	361543	clade 3
Ames 27595	Amindeon	Greece	Europe	melo	NA	melo	600371	clade 3
Ames 27596	Argitiko	Greece	Europe	melo	NA	melo	455020	clade 3
Ames 2822	LJ 90459	United States, California	Americas	melo	melo	agrestis	369545	clade 3
Ames 2823	LJ 90458	United States, California	Americas	melo	melo	agrestis	737113	clade 3
Ames 2824	LJ 90456	United States, California	Americas	melo	melo	agrestis	531532	clade 3
Ames 2825	LJ 90451	United States, California	Americas	melo	melo	agrestis	482127	clade 3
Ames 2826	LJ 90448	United States, California	Americas	melo	melo	agrestis	524697	clade 3
Ames 2827	LJ 90449	United States, California	Americas	melo	melo	agrestis	563287	clade 3
Ames 2828	LJ 90455	United States, California	Americas	melo	melo	agrestis	537528	clade 3
Ames 2829	LJ 90446	United States, California	Americas	melo	melo	agrestis	517873	clade 3
Ames 2830	LJ 90454	United States, California	Americas	melo	melo	agrestis	538279	clade 3
Ames 2831	LJ 90450	United States, California	Americas	melo	melo	agrestis	408555	clade 3
Ames 29533	King Melon	Turkmenistan, Ahal	Central/West Asia	melo	melo	melo	643130	clade 3
Ames 29534	Early Variety Hojapesh (white)	Turkmenistan, Ahal	Central/West Asia	melo	melo	melo	326506	clade 3
Ames 29535	Turkman Zamcha (yellow)	Turkmenistan, Ahal	Central/West Asia	melo	melo	melo	269854	clade 3
Ames 29536	Golden Hill	Turkmenistan, Mary	Central/West Asia	melo	melo	melo	427535	clade 3
Ames 29538	Sary Gawun	Turkmenistan, Mary	Central/West Asia	melo	melo	melo	353632	clade 3
Ames 29539	Payandaki	Turkmenistan, Mary	Central/West Asia	melo	melo	melo	450368	clade 3
Ames 29540	Sahra	Turkmenistan, Mary	Central/West Asia	melo	melo	melo	399506	clade 3
Ames 29541	Dag Tokgasy	Turkmenistan, Mary	Central/West Asia	melo	melo	melo	477991	clade 3
Ames 29542	Gyzyl Waharman 1	Turkmenistan, Mary	Central/West Asia	melo	melo	melo	365982	clade 3
Ames 29543	Gyzyl Waharman 2	Turkmenistan, Mary	Central/West Asia	melo	melo	melo	283255	clade 3
Ames 29545	Chinese Melon	Turkmenistan, Mary	Central/West Asia	melo	melo	melo	416532	clade 3
Ames 29546	Habaran	Turkmenistan, Mary	Central/West Asia	melo	melo	melo	388001	clade 3
Ames 29548	Turkmen Zamcha	Turkmenistan, Mary	Central/West Asia	melo	melo	melo	385518	clade 3
Ames 29549	Sweet Terne 2	Turkmenistan, Mary	Central/West Asia	melo	melo	melo	370221	clade 3
Ames 29551	Shagawun	Turkmenistan, Mary	Central/West Asia	melo	melo	melo	397576	clade 3
Ames 29552	Ak Shekerek	Turkmenistan, Mary	Central/West Asia	melo	melo	melo	375088	clade 3
Ames 29553	Yellow Winter	Turkmenistan, Mary	Central/West Asia	melo	melo	melo	245597	clade 3
Ames 29554	Injir Gavun	Turkmenistan, Mary	Central/West Asia	melo	melo	melo	396172	clade 3
Ames 29555	Gyzyl Hum	Turkmenistan, Mary	Central/West Asia	melo	melo	melo	434809	clade 3
Ames 29556	Zamcha	Turkmenistan, Mary	Central/West Asia	melo	melo	melo	331619	clade 3
Ames 29558	MKDW-033	Turkmenistan, Lebap	Central/West Asia	melo	melo	melo	353766	clade 3
Ames 29560	Gyzyl Gulaby	Turkmenistan, Lebap	Central/West Asia	melo	melo	melo	391895	clade 3
Ames 29561	Ak Waharman	Turkmenistan, Lebap	Central/West Asia	melo	melo	melo	471644	clade 3
Ames 29562	Ak Maral	Turkmenistan, Lebap	Central/West Asia	melo	melo	melo	514704	clade 3
Ames 29563	Ruknama	Turkmenistan, Lebap	Central/West Asia	melo	melo	melo	586534	clade 3
Ames 29564	Sary Gyz	Turkmenistan, Lebap	Central/West Asia	melo	melo	melo	539814	clade 3
Ames 29565	Serdar Gawyn	Turkmenistan, Lebap	Central/West Asia	melo	melo	melo	454393	clade 3
Ames 29566	Ysly Mazy	Turkmenistan, Lebap	Central/West Asia	melo	melo	melo	588302	clade 3
Ames 29567	Ruknama Ichi Gyzyl	Turkmenistan, Lebap	Central/West Asia	melo	melo	melo	740476	clade 3
Ames 29568	Emiri	Turkmenistan, Lebap	Central/West Asia	melo	melo	melo	433413	clade 3
Ames 29569	Gara Gulaby	Turkmenistan, Lebap	Central/West Asia	melo	melo	melo	316518	clade 3
Ames 29570	Emiri (Tarlawuk)	Turkmenistan, Lebap	Central/West Asia	melo	melo	melo	732925	clade 3
Ames 29571	Abunabat	Turkmenistan, Lebap	Central/West Asia	melo	melo	melo	703486	clade 3
Ames 29572	Early King Melon	Turkmenistan, Lebap	Central/West Asia	melo	melo	melo	361075	clade 3
Ames 29573	Vaharman (Waharman )	Turkmenistan, Lebap	Central/West Asia	melo	melo	melo	394410	clade 3
Ames 29574	Ysly Mazy	Turkmenistan, Lebap	Central/West Asia	melo	melo	melo	612052	clade 3
Ames 29575	Osetinka (Avetis)	Turkmenistan, Balkan	Central/West Asia	melo	melo	melo	502334	clade 3
Ames 29576	Ak Sheker	Turkmenistan, Balkan	Central/West Asia	melo	melo	melo	330380	clade 3
Ames 29577	Akmaral (Korey)	Turkmenistan, Balkan	Central/West Asia	melo	melo	melo	506484	clade 3
Ames 29578	Eyran Gurbegi	Turkmenistan, Balkan	Central/West Asia	melo	melo	melo	488217	clade 3
Ames 29580	Gyzyl Depe	Turkmenistan, Balkan	Central/West Asia	melo	melo	melo	365370	clade 3
Ames 29581	Gok (Green) Gurbek	Turkmenistan, Dashhowuz	Central/West Asia	melo	melo	melo	333112	clade 3
Ames 29582	Ak Shekerek	Turkmenistan, Dashhowuz	Central/West Asia	melo	melo	melo	1414472	clade 3
Ames 29583	Gok Gulaby	Turkmenistan, Dashhowuz	Central/West Asia	melo	melo	melo	257536	clade 3
Ames 29584	Gok Gurbek	Turkmenistan, Dashhowuz	Central/West Asia	melo	melo	melo	420062	clade 3
Ames 29585	Terne	Turkmenistan, Dashhowuz	Central/West Asia	melo	melo	melo	317995	clade 3
Ames 29586	Gara Gulaby	Turkmenistan, Dashhowuz	Central/West Asia	melo	melo	melo	320546	clade 3
Ames 29592	Gara Gash	Turkmenistan, Dashhowuz	Central/West Asia	melo	melo	melo	646968	clade 3
Ames 29594	Zaamy	Turkmenistan, Dashhowuz	Central/West Asia	melo	melo	melo	382480	clade 3
Ames 29595	Urgenji	Turkmenistan, Dashhowuz	Central/West Asia	melo	melo	melo	311328	clade 3
Ames 29600	Vaharman (Waharman)	Turkmenistan, Dashhowuz	Central/West Asia	melo	melo	melo	384096	clade 3
Ames 29601	Tarlawuk	Turkmenistan, Dashhowuz	Central/West Asia	melo	melo	melo	416694	clade 3
Ames 29602	Zamcha	Turkmenistan, Dashhowuz	Central/West Asia	melo	melo	melo	438907	clade 3
Ames 29603	Gok Gurbeck	Turkmenistan, Dashhowuz	Central/West Asia	melo	melo	melo	446464	clade 3
Ames 29605	Line 33	Turkmenistan, Dashhowuz	Central/West Asia	melo	melo	melo	491856	clade 3
Ames 29606	Ahal Gulaby (Waharman)	Turkmenistan, Dashhowuz	Central/West Asia	melo	melo	melo	496427	clade 3
Ames 29858	Melon De Luneville	France	Europe	melo	NA	melo	666323	clade 3
Ames 31282	36896	China	East_Asia	agrestis	agrestis	agrestis	1038293	clade 1
Ames 31282	36896	China	East_Asia	agrestis	agrestis	agrestis	317440	clade 1
Ames 8578	MR-1	United States, South Carolina	Americas	agrestis	melo	agrestis	524203	clade 3
AR HBJ		United States, Colorado	Americas	melo	melo	melo	952668	clade 3
AR5		United States, California	Americas	melo	melo	melo	1333410	clade 3
Banana		#N/A	Europe	melo	melo	melo	1191663	clade 3
Bateekh Samara		Iraq	Central/West Asia	melo	NA	melo	1082042	clade 3
Charentais		France	Europe	melo	melo	melo	1058330	clade 3
Collective Farm Woman		Ukraine	Europe	melo	melo	melo	1514734	clade 3
CPPSIH 4 01	Charentais T (differential)	France	Europe	melo	melo	melo	529359	clade 3
CPPSIH 4 02	Doublon (differential)	France	Europe	melo	melo	melo	637933	clade 1
CPPSIH 4 03	CM 17187 (differential)	France	Europe	melo	melo	melo	629558	clade 3
CPPSIH 4 04	Isabelle (differential)	France	Europe	melo	melo	melo	711316	clade 3
Crane		United States, California	Americas	melo	NA	melo	980982	clade 3
Cream Cobra		India	India/Pakistan	NA	NA	NA	1062655	clade 3
Dark Green Serpent		Armenia	Central/West Asia	melo	melo	melo	856576	clade 3
Edisto 47		United States, South Carolina	Americas	melo	melo	melo	1043689	clade 3
Golden Jenny		United States	Americas	melo	melo	melo	1304902	clade 3
Golden Beauty		United States, California	Americas	melo	melo	melo	827287	clade 3
Hearts of Gold		United States, Michigan	Americas	melo	melo	melo	1147348	clade 3
Honey Rock		United States, Ohio	Americas	melo	melo	melo	1297820	clade 3
Iran H		Iran	Central/West Asia	melo	NA	melo	1019807	clade 3
Kajari		India	India/Pakistan	NA	NA	NA	912157	clade 3
Mango		#N/A	Americas	melo	NA	melo	881565	clade 3
MR1		United States, South Carolina	Americas	agrestis	melo	agrestis	1014035	clade 3
Nantais Oblong		France	Europe	melo	melo	melo	1325107	clade 3
Negro		Spain	Europe	melo	melo	melo	908547	clade 3
Noy Yizreel		Israel	Central/West Asia	melo	melo	melo	1013386	clade 3
NSL 103511	VALLEY GOLD	United States, California	Americas	melo	melo	melo	833182	clade 3
NSL 113039	PMR-45	United States, Texas	Americas	melo	melo	melo	487727	clade 3
NSL 163802	Cinco	United States, Texas	Americas	melo	melo	melo	480622	clade 3
NSL 20619	Seminole	United States, Florida	Americas	melo	melo	melo	423766	clade 3
NSL 214301	Ship Master	United States, Florida	Americas	melo	melo	melo	314298	clade 3
NSL 30032	Top Mark	United States, California	Americas	melo	melo	melo	526454	clade 3
NSL 34588	Perlita	United States, Texas	Americas	melo	melo	melo	704191	clade 3
NSL 34600	Edisto 47	United States, South Carolina	Americas	melo	melo	melo	591817	clade 3
NSL 42886	Perlita	United States, Colorado	Americas	melo	melo	melo	500059	clade 3
NSL 53717	Hales Best Jumbo	United States, Pennsylvania	Americas	melo	melo	melo	441251	clade 3
NSL 5648	Delicious 51	United States, Colorado	Americas	melo	melo	melo	456918	clade 3
NSL 5649	Delicious 51	United States, Colorado	Americas	melo	melo	melo	758861	clade 3
NSL 5659	Golden Beauty Casaba	United States, California	Americas	melo	melo	melo	571600	clade 3
NSL 5676	Honey Dew Green Flesh	United States, Colorado	Americas	melo	melo	melo	810175	clade 3
NSL 6570	QUEEN OF COLORADO	United States, Colorado	Americas	melo	melo	melo	525063	clade 3
NSL 65913	Armenian Yard Long	United States, Oregon	Americas	melo	melo	agrestis	462259	clade 3
NSL 67883	Early Delicious 51	United States, Maryland	Americas	melo	melo	melo	562102	clade 3
NSL 73046	Arizona GL-B	United States, Arizona	Americas	melo	melo	melo	544718	clade 3
NSL 74171	Planters Jumbo	United States, South Carolina	Americas	melo	melo	melo	544851	clade 3
NSL 8521	Small Persian	United States, Michigan	Americas	melo	melo	melo	505312	clade 3
NSL 86629	CHILTON	United States, Alabama	Americas	melo	melo	melo	523445	clade 3
Painted Serpent		Armenia	Central/West Asia	melo	melo	melo	736577	clade 3
Pale		United States	Americas	melo	melo	melo	1159590	clade 3
PI 108902	Persian Gulabe	Turkmenistan	Central/West Asia	melo	melo	melo	645737	clade 3
PI 116489	547	India	India/Pakistan	NA	melo	melo	519970	clade 3
PI 116490	Sard	India, Uttar Pradesh	India/Pakistan	NA	melo	melo	529756	clade 3
PI 116659	Kasuri Kharbuza	India, Punjab	India/Pakistan	NA	melo	melo	421208	clade 3
PI 116660	Amritsari Kharbuza	India, Punjab	India/Pakistan	NA	melo	melo	545452	clade 3
PI 116664	Quetta Kharbuza	Pakistan, Punjab	India/Pakistan	NA	melo	melo	559884	clade 3
PI 116666	Poot Kharbuza	India, Punjab	India/Pakistan	NA	melo	melo	400914	clade 1
PI 116667	Poot Kharbuza	India, Punjab	India/Pakistan	NA	melo	melo	639435	clade 3
PI 116824	740	Pakistan, Punjab	India/Pakistan	NA	melo	melo	289879	clade 3
PI 116826	Kharbuza	Pakistan, North-West Frontier	India/Pakistan	NA	melo	melo	533698	clade 3
PI 116827	845	Pakistan, North-West Frontier	India/Pakistan	NA	melo	melo	1211290	clade 3
PI 116915	Safed Sarda	Afghanistan, Kabul	Central/West Asia	melo	melo	melo	371415	clade 3
PI 118584	1059	India, Jammu and Kashmir	India/Pakistan	NA	melo	melo	421578	clade 3
PI 122847	37298	India	India/Pakistan	agrestis	melo	agrestis	1093991	clade 1
PI 122847	2214	India	India/Pakistan	NA	melo	agrestis	450755	clade 3
PI 123187	Kharbuza	India, Karnataka	India/Pakistan	NA	melo	melo	429532	clade 1
PI 123188	2297	Pakistan, Punjab	India/Pakistan	NA	melo	melo	486228	clade 3
PI 123493	1	India, Tamil Nadu	India/Pakistan	NA	melo	agrestis	439545	clade 3
PI 123495	3	India, Tamil Nadu	India/Pakistan	NA	melo	melo	515215	clade 3
PI 123498	6	India, Tamil Nadu	India/Pakistan	NA	melo	melo	400785	clade 3
PI 123499	7	India, Tamil Nadu	India/Pakistan	NA	melo	melo	394701	clade 3
PI 123502	10	India, Tamil Nadu	India/Pakistan	NA	melo	melo	292599	clade 3
PI 123504	12	India, Tamil Nadu	India/Pakistan	NA	melo	melo	310801	clade 3
PI 123505	13	India, Tamil Nadu	India/Pakistan	NA	melo	melo	354912	clade 3
PI 123680	Kharbuza	India, Tamil Nadu	India/Pakistan	NA	melo	melo	282691	clade 3
PI 123682	Jalleur Iami	India, Andhra Pradesh	India/Pakistan	NA	melo	melo	548779	clade 3
PI 123683	Tela Batasa	India, Andhra Pradesh	India/Pakistan	NA	melo	melo	482551	clade 1
PI 123689	2462; 37225	India, Tamil Nadu	India/Pakistan	agrestis	melo	agrestis	1350617	clade 1
PI 123689	2462	India, Tamil Nadu	India/Pakistan	NA	melo	melo	320569	clade 3
PI 123823	Kaleri Kala	India, Tamil Nadu	India/Pakistan	NA	melo	melo	336370	clade 3
PI 123824	Malampuram	India, Tamil Nadu	India/Pakistan	NA	melo	melo	442986	clade 3
PI 124092	Kharbuza	India, Tamil Nadu	India/Pakistan	NA	melo	melo	353128	clade 3
PI 124101	Tela Babassa x Shanbatanar	India, Andhra Pradesh	India/Pakistan	NA	melo	melo	179263	clade 3
PI 124102	Nana Pila	India, Andhra Pradesh	India/Pakistan	NA	melo	melo	327618	clade 3
PI 124103	Adamshahi	India, Andhra Pradesh	India/Pakistan	NA	melo	melo	334158	clade 3
PI 124106	2554	India, Andhra Pradesh	India/Pakistan	NA	melo	melo	639836	clade 3
PI 124107	2555	India, Karnataka	India/Pakistan	NA	melo	melo	452470	clade 3
PI 124108	2558	India, Maharashtra	India/Pakistan	NA	melo	melo	411629	clade 3
PI 124111	2563	India, Bihar	India/Pakistan	NA	melo	agrestis	287992	clade 3
PI 124112	2564; 36901	India, Bihar	India/Pakistan	agrestis	melo	agrestis	1322640	clade 3
PI 124112	2564	India, Bihar	India/Pakistan	NA	melo	agrestis	314154	clade 3
PI 124113	Phut	India, Bihar	India/Pakistan	NA	melo	melo	404687	clade 3
PI 124114	Kakri	India, Bihar	India/Pakistan	NA	melo	agrestis	598627	clade 3
PI 124207	Kharbuza	India, Bihar	India/Pakistan	NA	melo	melo	571383	clade 3
PI 124210	Kharbuza	India, Bihar	India/Pakistan	NA	melo	agrestis	621350	clade 3
PI 124214	Kharbuza	India, Madhya Pradesh	India/Pakistan	NA	melo	melo	378032	clade 3
PI 124433	Kharbuza	India, Madhya Pradesh	India/Pakistan	NA	melo	melo	426925	clade 3
PI 124435	Kharbuza	India, Madhya Pradesh	India/Pakistan	NA	melo	melo	341292	clade 3
PI 124436	Kharbuza	India, Madhya Pradesh	India/Pakistan	NA	melo	melo	458813	clade 3
PI 124441	Kharbuza	India, Madhya Pradesh	India/Pakistan	NA	melo	melo	551886	clade 3
PI 124443	Kharbuza	India, Rajasthan	India/Pakistan	NA	melo	melo	465053	clade 3
PI 125860	Kharbuz	Afghanistan, Nangarhar	Central/West Asia	melo	melo	melo	490599	clade 3
PI 125869	3332	Afghanistan	Central/West Asia	melo	melo	melo	588965	clade 3
PI 125870	3342	Afghanistan, Takhar	Central/West Asia	melo	melo	melo	484729	clade 3
PI 125875	3357	Afghanistan, Takhar	Central/West Asia	melo	melo	melo	487835	clade 3
PI 125876	Bijani	Afghanistan, Takhar	Central/West Asia	melo	melo	melo	336648	clade 3
PI 125878	3365	Afghanistan, Takhar	Central/West Asia	melo	melo	melo	374088	clade 3
PI 125885	3375	Afghanistan, Takhar	Central/West Asia	melo	melo	melo	604619	clade 3
PI 125891	Alepuchok	Afghanistan, Takhar	Central/West Asia	melo	melo	melo	374681	clade 3
PI 125892	Ablak	Afghanistan, Takhar	Central/West Asia	melo	melo	melo	278968	clade 3
PI 125901	Karakus Arkani	Afghanistan, Takhar	Central/West Asia	melo	melo	melo	407190	clade 3
PI 125902	3421	Afghanistan, Takhar	Central/West Asia	melo	melo	melo	310992	clade 3
PI 125910	3436	Afghanistan, Takhar	Central/West Asia	melo	melo	melo	344669	clade 3
PI 125911	3441	Afghanistan, Takhar	Central/West Asia	melo	melo	melo	299753	clade 3
PI 125913	3465	Afghanistan, Kondoz	Central/West Asia	melo	melo	melo	443726	clade 3
PI 125918	3479	Afghanistan, Kondoz	Central/West Asia	melo	melo	melo	403109	clade 3
PI 125921	3483	Afghanistan, Kondoz	Central/West Asia	melo	melo	melo	254558	clade 3
PI 125922	3484	Afghanistan, Kondoz	Central/West Asia	melo	melo	melo	664874	clade 3
PI 125923	3486	Afghanistan, Kondoz	Central/West Asia	melo	melo	melo	344171	clade 3
PI 125927	3492	Afghanistan, Kondoz	Central/West Asia	melo	melo	melo	455253	clade 3
PI 125930	3507	Afghanistan, Kondoz	Central/West Asia	melo	melo	melo	382204	clade 3
PI 125937	3552	Afghanistan, Balkh	Central/West Asia	melo	melo	melo	334881	clade 3
PI 125938	3554	Afghanistan, Balkh	Central/West Asia	melo	melo	melo	323088	clade 3
PI 125940	3556	Afghanistan, Balkh	Central/West Asia	melo	melo	melo	528995	clade 3
PI 125942	3561	Afghanistan, Balkh	Central/West Asia	melo	melo	melo	1365979	clade 3
PI 125944	3571	Afghanistan, Balkh	Central/West Asia	melo	melo	melo	501734	clade 3
PI 125946	3576	Afghanistan, Balkh	Central/West Asia	melo	melo	melo	356018	clade 3
PI 125947	3577	Afghanistan, Balkh	Central/West Asia	melo	melo	melo	415712	clade 3
PI 125948	3579	Afghanistan, Balkh	Central/West Asia	melo	melo	melo	697261	clade 3
PI 125951	3584	Afghanistan, Balkh	Central/West Asia	melo	melo	melo	522070	clade 3
PI 125952	3587	Afghanistan, Balkh	Central/West Asia	melo	melo	melo	883818	clade 3
PI 125953	3588	Afghanistan, Balkh	Central/West Asia	melo	melo	melo	490198	clade 3
PI 125957	3608	Afghanistan, Balkh	Central/West Asia	melo	melo	melo	469134	clade 3
PI 125958	3610	Afghanistan, Balkh	Central/West Asia	melo	melo	melo	376833	clade 3
PI 125960	3612	Afghanistan, Balkh	Central/West Asia	melo	melo	melo	614829	clade 3
PI 125961	3615	Afghanistan, Jowzjan	Central/West Asia	melo	melo	melo	482129	clade 3
PI 125963	3617	Afghanistan, Jowzjan	Central/West Asia	melo	melo	melo	301722	clade 3
PI 125964	3618	Afghanistan, Jowzjan	Central/West Asia	melo	melo	melo	439651	clade 3
PI 125967	3621	Afghanistan, Jowzjan	Central/West Asia	melo	melo	melo	447077	clade 3
PI 125969	3624	Afghanistan, Jowzjan	Central/West Asia	melo	melo	melo	511389	clade 3
PI 125970	3627	Afghanistan, Jowzjan	Central/West Asia	melo	melo	melo	421998	clade 3
PI 125971	3629	Afghanistan, Jowzjan	Central/West Asia	melo	melo	melo	287531	clade 3
PI 125976	3642	Afghanistan, Jowzjan	Central/West Asia	melo	melo	melo	564915	clade 3
PI 125982	3658	Afghanistan, Jowzjan	Central/West Asia	melo	melo	melo	338737	clade 3
PI 125991	3680	Afghanistan, Jowzjan	Central/West Asia	melo	melo	melo	355377	clade 3
PI 126000	3703	Afghanistan, Jowzjan	Central/West Asia	melo	melo	melo	373475	clade 3
PI 126006	3732	Afghanistan, Jowzjan	Central/West Asia	melo	melo	melo	651140	clade 3
PI 126008	3738	Afghanistan, Jowzjan	Central/West Asia	melo	melo	melo	455806	clade 3
PI 126017	3759	Afghanistan, Jowzjan	Central/West Asia	melo	melo	melo	473231	clade 3
PI 126020	3764	Afghanistan, Jowzjan	Central/West Asia	melo	melo	melo	373625	clade 3
PI 126027	3799	Afghanistan, Jowzjan	Central/West Asia	melo	melo	melo	377458	clade 3
PI 126030	3834	Afghanistan, Balkh	Central/West Asia	melo	melo	melo	548858	clade 3
PI 126033	2950	Afghanistan, Laghman	Central/West Asia	melo	melo	melo	446326	clade 3
PI 126042	3076	Afghanistan, Kondoz	Central/West Asia	melo	melo	melo	575647	clade 3
PI 126044	Kharbuza	Afghanistan	Central/West Asia	melo	melo	melo	528261	clade 3
PI 126045	Kharbuza	Afghanistan, Badakhshan	Central/West Asia	melo	melo	melo	424986	clade 3
PI 126047	3247	Afghanistan, Badakhshan	Central/West Asia	melo	melo	melo	460648	clade 3
PI 126052	3325	Afghanistan	Central/West Asia	melo	melo	melo	509098	clade 3
PI 126054	Istanbul	Afghanistan	Central/West Asia	melo	melo	melo	322633	clade 3
PI 126056	3350	Afghanistan, Takhar	Central/West Asia	melo	melo	melo	358212	clade 3
PI 126058	3352	Afghanistan, Takhar	Central/West Asia	melo	melo	melo	273356	clade 3
PI 126059	3354	Afghanistan, Takhar	Central/West Asia	melo	melo	melo	526114	clade 3
PI 126064	3360	Afghanistan, Takhar	Central/West Asia	melo	melo	melo	622124	clade 3
PI 126065	3361	Afghanistan, Takhar	Central/West Asia	melo	melo	melo	427122	clade 3
PI 126069	3371	Afghanistan, Takhar	Central/West Asia	melo	melo	melo	301859	clade 3
PI 126070	3372	Afghanistan, Takhar	Central/West Asia	melo	melo	melo	362855	clade 3
PI 126072	3381	Afghanistan	Central/West Asia	melo	melo	melo	421014	clade 3
PI 126077	3392	Afghanistan	Central/West Asia	melo	melo	melo	556881	clade 3
PI 126081	3409	Afghanistan, Takhar	Central/West Asia	melo	melo	melo	425404	clade 3
PI 126084	Agnabat (Sufadak)	Afghanistan, Takhar	Central/West Asia	melo	melo	melo	397670	clade 3
PI 126086	Zairi	Afghanistan, Takhar	Central/West Asia	melo	melo	melo	299483	clade 3
PI 126088	3418	Afghanistan, Takhar	Central/West Asia	melo	melo	melo	306185	clade 3
PI 126089	Amiri	Afghanistan, Takhar	Central/West Asia	melo	melo	melo	454254	clade 3
PI 126090	Urganji	Afghanistan, Takhar	Central/West Asia	melo	melo	melo	659475	clade 2
PI 126091	3424	Afghanistan, Takhar	Central/West Asia	melo	melo	melo	422556	clade 3
PI 126095	3430	Afghanistan, Takhar	Central/West Asia	melo	melo	melo	382884	clade 3
PI 126096	3438	Afghanistan, Takhar	Central/West Asia	melo	melo	melo	336924	clade 3
PI 126097	3432	Afghanistan, Takhar	Central/West Asia	melo	melo	melo	372614	clade 3
PI 126099	3437	Afghanistan, Takhar	Central/West Asia	melo	melo	melo	550792	clade 3
PI 126105	3449	Afghanistan, Jowzjan	Central/West Asia	melo	melo	melo	525116	clade 3
PI 126106	3462	Afghanistan, Kondoz	Central/West Asia	melo	melo	melo	338366	clade 3
PI 126108	3463	Afghanistan, Kondoz	Central/West Asia	melo	melo	melo	437169	clade 3
PI 126110	3467	Afghanistan, Kondoz	Central/West Asia	melo	melo	melo	571985	clade 3
PI 126111	3471	Afghanistan, Kondoz	Central/West Asia	melo	melo	melo	476670	clade 3
PI 126113	3475	Afghanistan, Kondoz	Central/West Asia	melo	melo	melo	554552	clade 3
PI 126114	3476	Afghanistan, Kondoz	Central/West Asia	melo	melo	melo	278589	clade 3
PI 126116	3482	Afghanistan, Kondoz	Central/West Asia	melo	melo	melo	685622	clade 3
PI 126117	3485	Afghanistan, Kondoz	Central/West Asia	melo	melo	melo	421802	clade 3
PI 126127	3531	Afghanistan, Samangan	Central/West Asia	melo	melo	melo	531626	clade 3
PI 126131	3536	Afghanistan, Samangan	Central/West Asia	melo	melo	melo	525501	clade 3
PI 126133	3539	Afghanistan, Samangan	Central/West Asia	melo	melo	melo	317552	clade 3
PI 126136	3542	Afghanistan, Samangan	Central/West Asia	melo	melo	melo	336431	clade 3
PI 126141	3570	Afghanistan, Balkh	Central/West Asia	melo	melo	melo	436622	clade 3
PI 126142	3572	Afghanistan, Balkh	Central/West Asia	melo	melo	melo	523883	clade 3
PI 126145	3586	Afghanistan, Balkh	Central/West Asia	melo	melo	melo	453842	clade 3
PI 126146	3623	Afghanistan, Jowzjan	Central/West Asia	melo	melo	melo	446092	clade 3
PI 126150	3637	Afghanistan, Jowzjan	Central/West Asia	melo	melo	melo	452544	clade 3
PI 126152	3647	Afghanistan, Jowzjan	Central/West Asia	melo	melo	melo	665397	clade 3
PI 126156	3671	Afghanistan, Jowzjan	Central/West Asia	melo	melo	melo	635366	clade 3
PI 126159	3676	Afghanistan, Jowzjan	Central/West Asia	melo	melo	melo	465064	clade 3
PI 126160	3681	Afghanistan, Jowzjan	Central/West Asia	melo	melo	melo	418499	clade 3
PI 126162	3691	Afghanistan, Jowzjan	Central/West Asia	melo	melo	melo	347666	clade 3
PI 126164	3716	Afghanistan, Jowzjan	Central/West Asia	melo	melo	melo	629498	clade 3
PI 126165	3728	Afghanistan, Jowzjan	Central/West Asia	melo	melo	melo	469867	clade 3
PI 126166	3729	Afghanistan, Jowzjan	Central/West Asia	melo	melo	melo	427296	clade 3
PI 126170	3735	Afghanistan, Jowzjan	Central/West Asia	melo	melo	melo	378694	clade 3
PI 126171	3736	Afghanistan, Jowzjan	Central/West Asia	melo	melo	melo	460716	clade 3
PI 126172	3740	Afghanistan, Jowzjan	Central/West Asia	melo	melo	melo	466929	clade 3
PI 126176	3746	Afghanistan, Jowzjan	Central/West Asia	melo	melo	melo	416878	clade 3
PI 126178	3748	Afghanistan, Jowzjan	Central/West Asia	melo	melo	melo	336323	clade 3
PI 126180	3754	Afghanistan, Jowzjan	Central/West Asia	melo	melo	melo	609042	clade 3
PI 126185	3763	Afghanistan, Jowzjan	Central/West Asia	melo	melo	melo	476083	clade 3
PI 126198	3831	Afghanistan, Balkh	Central/West Asia	melo	melo	melo	350957	clade 3
PI 126199	3833	Afghanistan, Balkh	Central/West Asia	melo	melo	melo	639013	clade 3
PI 126202	3854	Afghanistan, Balkh	Central/West Asia	melo	melo	melo	577387	clade 3
PI 127520	3001	Afghanistan, Paktia	Central/West Asia	melo	melo	melo	360694	clade 3
PI 127524	3872	Afghanistan, Samangan	Central/West Asia	melo	melo	melo	477266	clade 3
PI 127528	3876	Afghanistan, Samangan	Central/West Asia	melo	melo	melo	490528	clade 3
PI 127531	3879	Afghanistan, Samangan	Central/West Asia	melo	melo	melo	556698	clade 3
PI 127532	3880	Afghanistan, Samangan	Central/West Asia	melo	melo	melo	422495	clade 3
PI 127534	3882	Afghanistan, Samangan	Central/West Asia	melo	melo	melo	452954	clade 3
PI 127535	3883	Afghanistan, Samangan	Central/West Asia	melo	melo	melo	641286	clade 3
PI 127536	3884	Afghanistan, Samangan	Central/West Asia	melo	melo	melo	281873	clade 3
PI 127538	3885	Afghanistan, Samangan	Central/West Asia	melo	melo	melo	430104	clade 3
PI 127539	3887	Afghanistan, Samangan	Central/West Asia	melo	melo	melo	386164	clade 3
PI 127540	3890	Afghanistan, Samangan	Central/West Asia	melo	melo	melo	386192	clade 3
PI 127544	3897	Afghanistan, Kabul	Central/West Asia	melo	melo	melo	379191	clade 3
PI 127545	3899	Afghanistan, Kabul	Central/West Asia	melo	melo	melo	521906	clade 3
PI 127546	3905	Afghanistan, Kabul	Central/West Asia	melo	melo	melo	309511	clade 3
PI 127547	3827	Afghanistan, Ghazni	Central/West Asia	melo	melo	melo	434019	clade 3
PI 127548	3928	Afghanistan, Ghazni	Central/West Asia	melo	melo	melo	482810	clade 3
PI 127550	3931	Afghanistan, Ghazni	Central/West Asia	melo	melo	melo	397933	clade 3
PI 127551	3996	Afghanistan, Kabul	Central/West Asia	melo	melo	melo	455800	clade 3
PI 127560	4136	Afghanistan, Farah	Central/West Asia	melo	melo	melo	374843	clade 3
PI 127564	Kharbuza	Afghanistan, Herat	Central/West Asia	melo	melo	melo	405421	clade 3
PI 127565	Kharbuza	Afghanistan	Central/West Asia	melo	melo	melo	419854	clade 3
PI 127567	4214	Afghanistan, Faryab	Central/West Asia	melo	melo	melo	369566	clade 3
PI 127572	4220	Afghanistan	Central/West Asia	melo	melo	melo	306733	clade 3
PI 127575	4239	Afghanistan, Faryab	Central/West Asia	melo	melo	melo	329782	clade 3
PI 127576	4256	Afghanistan	Central/West Asia	melo	melo	melo	362466	clade 3
PI 127577	4266	Afghanistan	Central/West Asia	melo	melo	melo	364320	clade 3
PI 128901	Charentais de Bellegarde	France	Europe	melo	melo	melo	401383	clade 3
PI 134196	Vanga	India, Punjab	India/Pakistan	NA	melo	melo	417491	clade 3
PI 134199	Tar Lahori	India, Punjab	India/Pakistan	NA	melo	melo	365240	clade 3
PI 134200	Tar Ferozpuri	India, Punjab	India/Pakistan	NA	melo	melo	455934	clade 3
PI 135315	4679	Afghanistan	Central/West Asia	melo	melo	melo	326113	clade 3
PI 135319	4685	Afghanistan	Central/West Asia	melo	melo	melo	312431	clade 3
PI 136169	2	Japan	East_Asia	melo	melo	melo	370893	clade 3
PI 136170	3	Italy	Europe	melo	melo	melo	404706	clade 3
PI 136173	5	China, Manchuria	East_Asia	melo	melo	melo	477587	clade 1
PI 136177	10	Canada, Saskatchewan	Americas	melo	melo	melo	432864	clade 3
PI 136182	Kirkagatch	Asia Minor	Central/West Asia	melo	melo	melo	406856	clade 3
PI 136183	Ahunt	Asia Minor	Central/West Asia	melo	melo	melo	329435	clade 3
PI 136184	Calabazas Grandes	Chile, Valparaiso	Americas	melo	melo	melo	358411	clade 3
PI 136185	20	Canada, Saskatchewan	Americas	melo	melo	melo	502262	clade 3
PI 136186	20-A	China, Manchuria	East_Asia	melo	melo	melo	540320	clade 3
PI 136187	21	Canada, Saskatchewan	Americas	melo	melo	melo	383816	clade 3
PI 136188	22	Canada, Saskatchewan	Americas	melo	melo	melo	400377	clade 3
PI 136189	23	Canada, Manitoba	Americas	melo	melo	melo	511643	clade 3
PI 136191	25	Canada, Manitoba	Americas	melo	melo	melo	370589	clade 3
PI 136192	26	Canada, Manitoba	Americas	melo	melo	melo	494104	clade 3
PI 136195	29	Canada, Manitoba	Americas	melo	melo	melo	391641	clade 3
PI 136196	30	Canada, Saskatchewan	Americas	melo	melo	melo	457445	clade 3
PI 136198	32	Canada, Manitoba	Americas	melo	melo	melo	396752	clade 3
PI 136200	34	Canada, Manitoba	Americas	melo	melo	melo	402479	clade 3
PI 136201	35	Canada, Manitoba	Americas	melo	melo	melo	402741	clade 3
PI 136202	36	Canada, Saskatchewan	Americas	melo	melo	melo	341835	clade 3
PI 136203	37	Canada, Saskatchewan	Americas	melo	melo	melo	440680	clade 3
PI 136204	39	Canada, Saskatchewan	Americas	melo	melo	melo	447078	clade 3
PI 136205	39	Canada, Saskatchewan	Americas	melo	melo	melo	414313	clade 3
PI 136206	40	Canada, Manitoba	Americas	melo	melo	melo	471422	clade 3
PI 136209	43	Canada, Saskatchewan	Americas	melo	melo	melo	419422	clade 3
PI 136210	44	Canada, Manitoba	Americas	melo	melo	melo	484616	clade 3
PI 136211	45	Canada, Manitoba	Americas	melo	melo	melo	449689	clade 3
PI 136212	46	Canada, Manitoba	Americas	melo	melo	melo	436959	clade 3
PI 136213	47	Canada, Saskatchewan	Americas	melo	melo	melo	445624	clade 3
PI 136214	48	Canada, Saskatchewan	Americas	melo	melo	melo	339098	clade 3
PI 136215	49	Canada, Saskatchewan	Americas	melo	melo	melo	492184	clade 3
PI 136218	52	Canada, Saskatchewan	Americas	melo	melo	melo	509670	clade 3
PI 136219	53	Canada, Saskatchewan	Americas	melo	melo	melo	389575	clade 3
PI 136220	54	Canada, Saskatchewan	Americas	melo	melo	melo	432379	clade 3
PI 136221	55	Canada, Saskatchewan	Americas	melo	melo	melo	544945	clade 3
PI 136223	57	Canada, Saskatchewan	Americas	melo	melo	melo	1034155	clade 3
PI 136224	58	Canada, Saskatchewan	Americas	melo	melo	melo	504034	clade 3
PI 136225	59	Canada, Saskatchewan	Americas	melo	melo	melo	403133	clade 3
PI 136227	61	Canada, Saskatchewan	Americas	melo	melo	melo	370898	clade 3
PI 136228	62	Canada, Saskatchewan	Americas	melo	melo	melo	380688	clade 3
PI 136229	63	Canada, Saskatchewan	Americas	melo	melo	melo	511024	clade 3
PI 137834	Khiyor i chambar	Iran, Kerman	Central/West Asia	melo	melo	melo	329721	clade 3
PI 137843	Khiyar i ghaitan	Iran	Central/West Asia	melo	melo	melo	1996384	clade 1
PI 137850	Khiyor i balang	Iran, Esfahan	Central/West Asia	melo	melo	melo	443138	clade 3
PI 137854	Khiyor i sabz	Iran, Fars	Central/West Asia	melo	melo	melo	466206	clade 3
PI 140631	5916	Iran, Khuzestan	Central/West Asia	melo	melo	melo	337385	clade 3
PI 140632	6053	Iran, Khuzestan	Central/West Asia	melo	melo	melo	325092	clade 3
PI 140637	6176	Iran, Tehran	Central/West Asia	melo	melo	melo	338997	clade 3
PI 140662	6272	Iran, Mazandaran	Central/West Asia	melo	melo	melo	463334	clade 3
PI 140666	6276	Iran, Mazandaran	Central/West Asia	melo	melo	melo	453369	clade 3
PI 140667	6277	Iran, Mazandaran	Central/West Asia	melo	melo	melo	535002	clade 3
PI 140675	6285	Iran, Mazandaran	Central/West Asia	melo	melo	melo	409874	clade 3
PI 140678	6288	Iran, Mazandaran	Central/West Asia	melo	melo	melo	444117	clade 3
PI 140694	6514	Iran, Khorasan	Central/West Asia	melo	melo	melo	441035	clade 3
PI 140714	6562	Iran, Khorasan	Central/West Asia	melo	melo	melo	499469	clade 3
PI 140718	6567	Iran, Khorasan	Central/West Asia	melo	melo	melo	569301	clade 3
PI 140743	6596	Iran, Khorasan	Central/West Asia	melo	melo	melo	256041	clade 3
PI 140752	6636	Iran, Khorasan	Central/West Asia	melo	melo	melo	537517	clade 3
PI 140755	6703	Iran, Khorasan	Central/West Asia	melo	melo	melo	171373	clade 3
PI 140762	6730	Iran, Khorasan	Central/West Asia	melo	melo	melo	346709	clade 3
PI 140766	6734	Iran, Khorasan	Central/West Asia	melo	melo	melo	386909	clade 3
PI 140774	6742	Iran, Khorasan	Central/West Asia	melo	melo	melo	349889	clade 3
PI 140775	6743	Iran, Khorasan	Central/West Asia	melo	melo	melo	419490	clade 3
PI 140782	6750	Iran, Khorasan	Central/West Asia	melo	melo	melo	591307	clade 3
PI 140814	6885	Iran, Khorasan	Central/West Asia	melo	melo	melo	327170	clade 3
PI 140815	6886	Iran, Khorasan	Central/West Asia	melo	melo	melo	406536	clade 3
PI 140816	6906	Iran, Khorasan	Central/West Asia	melo	melo	melo	412432	clade 3
PI 140831	6982	Iran, Khorasan	Central/West Asia	melo	melo	melo	528347	clade 3
PI 140834	6985	Iran, Khorasan	Central/West Asia	melo	melo	melo	319470	clade 3
PI 140838	6995	Iran, Khorasan	Central/West Asia	melo	melo	melo	342148	clade 3
PI 140840	6997	Iran, Khorasan	Central/West Asia	melo	melo	melo	381509	clade 3
PI 143204	7327	Iran, East Azerbaijan	Central/West Asia	melo	melo	melo	619622	clade 3
PI 143214	7391	Iran, East Azerbaijan	Central/West Asia	melo	melo	melo	500467	clade 3
PI 143215	7404	Iran, East Azerbaijan	Central/West Asia	melo	melo	melo	487501	clade 3
PI 143216	7449	Iran, East Azerbaijan	Central/West Asia	melo	melo	melo	502693	clade 3
PI 143217	7459	Iran, East Azerbaijan	Central/West Asia	melo	melo	melo	406815	clade 3
PI 143221	7497	Iran, East Azerbaijan	Central/West Asia	melo	melo	melo	356519	clade 3
PI 143231	7641	Iran, West Azerbaijan	Central/West Asia	melo	melo	melo	321372	clade 3
PI 143233	7647	Iran, West Azerbaijan	Central/West Asia	melo	melo	melo	385761	clade 3
PI 143234	7675	Iran, West Azerbaijan	Central/West Asia	melo	melo	melo	414877	clade 3
PI 143238	7732	Iran, West Azerbaijan	Central/West Asia	melo	melo	melo	517237	clade 3
PI 143240	7796	Iran, Hamadan	Central/West Asia	melo	melo	melo	478516	clade 1
PI 143242	7849	Iran, Bakhtaran	Central/West Asia	melo	melo	melo	505989	clade 3
PI 143244	7899	Iran, Bakhtaran	Central/West Asia	melo	melo	melo	502797	clade 3
PI 143249	7947	Iran, Lorestan	Central/West Asia	melo	melo	melo	476572	clade 3
PI 145594		India, Tamil Nadu	India/Pakistan	NA	melo	melo	619545	clade 1
PI 149169	D 785	Soviet Union, Former	Central/West Asia	melo	melo	melo	336274	clade 3
PI 154339	Kootai No. 2	China	East_Asia	melo	melo	melo	460346	clade 3
PI 157070	Li-hsiang-kwa	China	East_Asia	melo	melo	melo	552049	clade 1
PI 157071		China	East_Asia	melo	melo	melo	534360	clade 1
PI 157076	San-pai	China	East_Asia	melo	melo	melo	387821	clade 1
PI 157079	Pei-fang-kua	China	East_Asia	melo	melo	melo	1606941	clade 1
PI 157080	Da-lon-hung	China	East_Asia	melo	melo	melo	575350	clade 1
PI 157081		China	East_Asia	melo	melo	agrestis	454208	clade 1
PI 157083		China	East_Asia	melo	melo	melo	622625	clade 1
PI 157084		China	East_Asia	melo	melo	agrestis	470232	clade 1
PI 157085		China	East_Asia	melo	melo	melo	517158	clade 1
PI 161375	Songwhan Charmi	Korea, South, Kyonggi	East_Asia	melo	melo	melo	456580	clade 1
PI 162668	178	Argentina, Buenos Aires	Americas	melo	melo	melo	399285	clade 3
PI 163206	Kharbuza	India, Madhya Pradesh	India/Pakistan	NA	melo	melo	342040	clade 3
PI 163212	Kharbuza	Pakistan, Punjab	India/Pakistan	NA	melo	melo	509662	clade 3
PI 164179	Kakri	India, Maharashtra	India/Pakistan	NA	melo	melo	510915	clade 3
PI 164187	Kachhri	India, Rajasthan	India/Pakistan	NA	melo	agrestis	785163	clade 2
PI 164269	Sharbatanar	India, Tamil Nadu	India/Pakistan	NA	melo	melo	387727	clade 3
PI 164270	Kharbuza	India, Tamil Nadu	India/Pakistan	NA	melo	melo	629921	clade 3
PI 164313	8949	India, Tamil Nadu	India/Pakistan	NA	melo	melo	523061	clade 3
PI 164320	Velleri	India, Tamil Nadu	India/Pakistan	NA	melo	agrestis	629275	clade 1
PI 164323	Velleri	India, Tamil Nadu	India/Pakistan	NA	melo	melo	454045	clade 1
PI 164327	Velleri	India, Tamil Nadu	India/Pakistan	NA	melo	melo	621867	clade 1
PI 164328	Velleri	India, Tamil Nadu	India/Pakistan	NA	melo	melo	397394	clade 3
PI 164329	8966	India, Tamil Nadu	India/Pakistan	NA	melo	melo	420811	clade 3
PI 164330	8967	India, Tamil Nadu	India/Pakistan	NA	melo	melo	434822	clade 3
PI 164331	8968	India, Tamil Nadu	India/Pakistan	NA	melo	melo	380767	clade 3
PI 164357	Kharbuza	India, Punjab	India/Pakistan	NA	melo	melo	374826	clade 3
PI 164364	Lucknow	Pakistan, Punjab	India/Pakistan	NA	melo	melo	373800	clade 3
PI 164395	Kharbuza	India, Punjab	India/Pakistan	NA	melo	melo	338070	clade 3
PI 164409	Kharbuza	India, Delhi	India/Pakistan	NA	melo	melo	480616	clade 3
PI 164418	Kachhar	India, Haryana	India/Pakistan	NA	melo	melo	360754	clade 2
PI 164432	Kharbuza	India, Rajasthan	India/Pakistan	NA	melo	melo	391946	clade 3
PI 164459	Kakri	India, Rajasthan	India/Pakistan	NA	melo	melo	344301	clade 3
PI 164479	Tar	India, Rajasthan	India/Pakistan	NA	melo	melo	479733	clade 3
PI 164481	Kharbuza	India, Rajasthan	India/Pakistan	NA	melo	melo	491171	clade 3
PI 164487	Kharbuza	India, Rajasthan	India/Pakistan	NA	melo	melo	578925	clade 3
PI 164492	Phut	India, Rajasthan	India/Pakistan	NA	melo	melo	548997	clade 3
PI 164493	Kakru	India, Rajasthan	India/Pakistan	NA	melo	melo	446303	clade 2
PI 164551	Kharbuza	India, Madhya Pradesh	India/Pakistan	NA	melo	melo	357582	clade 3
PI 164569	8969	India, Tamil Nadu	India/Pakistan	NA	melo	melo	556386	clade 3
PI 164583	9007	India, Tamil Nadu	India/Pakistan	NA	melo	melo	369243	clade 3
PI 164584	9008	India, Tamil Nadu	India/Pakistan	NA	melo	melo	490734	clade 3
PI 164585	9009	India, Tamil Nadu	India/Pakistan	NA	melo	melo	553668	clade 3
PI 164586	9010	India, Tamil Nadu	India/Pakistan	NA	melo	melo	671646	clade 3
PI 164609	9033	India, Tamil Nadu	India/Pakistan	NA	melo	melo	582513	clade 3
PI 164610	9034	India, Tamil Nadu	India/Pakistan	NA	melo	melo	591664	clade 3
PI 164611	9035	India, Tamil Nadu	India/Pakistan	NA	melo	melo	497719	clade 3
PI 164617	Velleri	India, Tamil Nadu	India/Pakistan	NA	melo	melo	679450	clade 3
PI 164635	9059	India, Karnataka	India/Pakistan	NA	melo	melo	587974	clade 3
PI 164637	9061	India, Karnataka	India/Pakistan	NA	melo	melo	633196	clade 3
PI 164653	9078	India, Karnataka	India/Pakistan	NA	melo	melo	569954	clade 3
PI 164654	9079	India, Karnataka	India/Pakistan	NA	melo	melo	279854	clade 3
PI 164662	9087	India, Tamil Nadu	India/Pakistan	NA	melo	melo	415735	clade 3
PI 164664	9090	India, Karnataka	India/Pakistan	NA	melo	melo	292434	clade 3
PI 164666	9092	India, Karnataka	India/Pakistan	NA	melo	melo	576083	clade 3
PI 164680	9105	India, Karnataka	India/Pakistan	NA	melo	melo	349067	clade 3
PI 164720	Gurgai	India, Karnataka	India/Pakistan	NA	melo	agrestis	539549	clade 3
PI 164723	Velleri	India, Karnataka	India/Pakistan	NA	melo	agrestis	509320	clade 1
PI 164750	Kharbuza	India, Karnataka	India/Pakistan	NA	melo	melo	483183	clade 3
PI 164756	Kakri	India, Karnataka	India/Pakistan	NA	melo	melo	239286	clade 3
PI 164794	9224	India, Maharashtra	India/Pakistan	NA	melo	agrestis	235524	clade 1
PI 164795	Phut	India, Maharashtra	India/Pakistan	NA	melo	melo	340868	clade 2
PI 164796	9226	India, Maharashtra	India/Pakistan	NA	melo	melo	440935	clade 2
PI 164797	9227	India, Maharashtra	India/Pakistan	NA	melo	melo	527771	clade 2
PI 164815	Kharbuza	India, Maharashtra	India/Pakistan	NA	melo	agrestis	318898	clade 3
PI 164820	Kharbuza	India, Madhya Pradesh	India/Pakistan	NA	melo	melo	408906	clade 3
PI 164821	Kharbuza	India, Maharashtra	India/Pakistan	NA	melo	melo	510802	clade 3
PI 164822	Kharbuza	India, Maharashtra	India/Pakistan	NA	melo	melo	365744	clade 3
PI 164826	Kharbuza	India, Maharashtra	India/Pakistan	NA	melo	melo	400607	clade 3
PI 164852	Kharbuza	India, Uttar Pradesh	India/Pakistan	NA	melo	melo	447255	clade 3
PI 164856	Kharbuza	India, Karnataka	India/Pakistan	NA	melo	agrestis	329738	clade 3
PI 164974	Topatan	Turkey, Istanbul	Turkey	melo	melo	melo	352512	clade 3
PI 164990	Kiz Kavunu	Turkey, Ankara	Turkey	melo	melo	melo	253295	clade 3
PI 164996	Kuscular Kavunu	Turkey, Ankara	Turkey	melo	melo	melo	310953	clade 3
PI 165003	Yagkavunu	Turkey, Ankara	Turkey	melo	melo	melo	467386	clade 3
PI 165022	Kuzucular Kavunu	Turkey, Ankara	Turkey	melo	melo	melo	496909	clade 3
PI 165031	Kuzucular Kavunu	Turkey, Ankara	Turkey	melo	melo	melo	595198	clade 3
PI 165032	Manisa Kavunu	Turkey, Ankara	Turkey	melo	melo	melo	489921	clade 3
PI 165449	1080	Mexico, Oaxaca	Americas	melo	melo	melo	559989	clade 3
PI 165450	1081	Mexico, Oaxaca	Americas	melo	melo	melo	412581	clade 3
PI 165452	1083	Mexico, Oaxaca	Americas	melo	melo	melo	603341	clade 3
PI 165508	Kakri	India, Uttar Pradesh	India/Pakistan	NA	melo	melo	736147	clade 3
PI 165513	Kharbuza	India	India/Pakistan	NA	melo	melo	647734	clade 3
PI 165514	Kharbuza	India	India/Pakistan	NA	melo	melo	661987	clade 3
PI 165515	Kharbuza	India	India/Pakistan	NA	melo	melo	668593	clade 3
PI 165525	Kharbuza	India	India/Pakistan	NA	melo	melo	549206	clade 3
PI 166125	Pheta	India, Bihar	India/Pakistan	NA	melo	melo	630235	clade 2
PI 166190	Kharbuza	India, Uttar Pradesh	India/Pakistan	NA	melo	melo	823440	clade 3
PI 166966	164	Turkey, Manisa	Turkey	melo	melo	melo	914072	clade 3
PI 167032	Sari Kavun	Turkey, Hatay	Turkey	melo	melo	melo	575099	clade 3
PI 167044	Kavun	Turkey, Hatay	Turkey	melo	melo	melo	683766	clade 3
PI 167058	Kis Kavanu	Turkey, Hatay	Turkey	melo	melo	melo	673241	clade 3
PI 167221	Kavun	Turkey, Icel	Turkey	melo	melo	melo	667565	clade 3
PI 167266	Kavun	Turkey, Adana	Turkey	melo	melo	melo	619077	clade 3
PI 169302	Hasanbey	Turkey, Manisa	Turkey	melo	melo	melo	556960	clade 3
PI 169305	Kirkagac	Turkey, Manisa	Turkey	melo	melo	melo	545095	clade 3
PI 169306	1476	Turkey, Manisa	Turkey	melo	melo	melo	510144	clade 3
PI 169310	Hasanbey	Turkey, Manisa	Turkey	melo	melo	melo	553139	clade 3
PI 169311	Topatan	Turkey, Manisa	Turkey	melo	melo	melo	398869	clade 3
PI 169312	1499	Turkey, Manisa	Turkey	melo	melo	melo	310236	clade 3
PI 169313	1510	Turkey, Antalya	Turkey	melo	melo	melo	649629	clade 3
PI 169314	1538	Turkey, Kastamonu	Turkey	melo	melo	melo	523551	clade 3
PI 169317	Duvelek	Turkey, Antalya	Turkey	melo	melo	melo	588080	clade 3
PI 169320	1620	Turkey, Antalya	Turkey	melo	melo	melo	674689	clade 3
PI 169321	1717	Turkey, Burdur	Turkey	melo	melo	melo	610088	clade 3
PI 169322	Kirkagac	Turkey, Burdur	Turkey	melo	melo	melo	582793	clade 3
PI 169323	1747	Turkey, Aydin	Turkey	melo	melo	melo	492126	clade 3
PI 169325	1814	Turkey, Mugla	Turkey	melo	melo	melo	583643	clade 3
PI 169327	1930	Turkey, Mugla	Turkey	melo	melo	melo	633871	clade 3
PI 169329	1961	Turkey, Aydin	Turkey	melo	melo	melo	385587	clade 3
PI 169330	Hasanbey	Turkey, Manisa	Turkey	melo	melo	melo	591990	clade 3
PI 169331	Altinbas	Turkey, Manisa	Turkey	melo	melo	melo	392071	clade 3
PI 169333	Kirkagac	Turkey, Manisa	Turkey	melo	melo	melo	651861	clade 3
PI 169336	Topatan	Turkey, Istanbul	Turkey	melo	melo	melo	378972	clade 3
PI 169340	2544	Turkey, Kirklareli	Turkey	melo	melo	melo	721230	clade 3
PI 169341	Topatan	Turkey, Kirklareli	Turkey	melo	melo	melo	601757	clade 3
PI 169342	2663	Turkey, Samsun	Turkey	melo	melo	melo	536099	clade 3
PI 169343	2698	Turkey, Edirne	Turkey	melo	melo	melo	406152	clade 3
PI 169344	Kirkagac	Turkey, Kirklareli	Turkey	melo	melo	melo	603990	clade 3
PI 169345	2879	Turkey, Canakkale	Turkey	melo	melo	melo	490572	clade 3
PI 169347	2881	Turkey, Canakkale	Turkey	melo	melo	melo	492759	clade 3
PI 169348	2885	Turkey, Canakkale	Turkey	melo	melo	melo	525744	clade 3
PI 169349	2903	Turkey, Canakkale	Turkey	melo	melo	melo	369296	clade 3
PI 169355	2998	Turkey, Canakkale	Turkey	melo	melo	melo	665320	clade 3
PI 169356	3102	Turkey, Canakkale	Turkey	melo	melo	melo	358922	clade 3
PI 169358	3121	Turkey, Balikesir	Turkey	melo	melo	melo	555362	clade 3
PI 169359	3156	Turkey, Balikesir	Turkey	melo	melo	melo	416591	clade 3
PI 169360	3174	Turkey, Balikesir	Turkey	melo	melo	melo	615678	clade 3
PI 169362	Hasanbey	Turkey, Balikesir	Turkey	melo	melo	melo	480295	clade 3
PI 169364	3323	Turkey, Balikesir	Turkey	melo	melo	melo	526877	clade 3
PI 169366	3382	Turkey, Bursa	Turkey	melo	melo	melo	482140	clade 3
PI 169367	3410	Turkey, Bursa	Turkey	melo	melo	melo	524985	clade 3
PI 169368	Hasanbey	Turkey, Bursa	Turkey	melo	melo	melo	501007	clade 3
PI 169369	Topatan	Turkey, Bursa	Turkey	melo	melo	melo	282858	clade 3
PI 169370	Kirkagac	Turkey, Bursa	Turkey	melo	melo	melo	455245	clade 3
PI 169371	Kis Kavun	Turkey, Bursa	Turkey	melo	melo	melo	523334	clade 3
PI 169372	Citili Kavun	Turkey, Bursa	Turkey	melo	melo	melo	507470	clade 3
PI 169374	3805	Turkey, Hatay	Turkey	melo	melo	melo	406618	clade 3
PI 169375	Acur	Turkey, Izmir	Turkey	melo	melo	melo	548970	clade 3
PI 171593	Nakisli	Turkey, Kastamonu	Turkey	melo	melo	melo	426700	clade 3
PI 171594	Citir	Turkey, Samsun	Turkey	melo	melo	melo	436714	clade 3
PI 171598	6867	Turkey, Tokat	Turkey	melo	melo	melo	509249	clade 3
PI 171599	7204	Turkey, Erzurum	Turkey	melo	melo	melo	748290	clade 3
PI 172813	7508	Turkey, Kars	Turkey	melo	melo	melo	440936	clade 3
PI 172815	7536	Turkey, Kars	Turkey	melo	melo	melo	546376	clade 3
PI 172816	Tutma	Turkey, Kars	Turkey	melo	melo	melo	484142	clade 3
PI 172818	Samama	Turkey, Kars	Turkey	melo	melo	melo	425550	clade 3
PI 172819	7588	Turkey, Kars	Turkey	melo	melo	melo	378595	clade 3
PI 172825	Buyuk	Turkey, Malatya	Turkey	melo	melo	melo	476989	clade 3
PI 172826	8228	Turkey, Urfa	Turkey	melo	melo	melo	641578	clade 3
PI 172827	8245	Turkey, Urfa	Turkey	melo	melo	melo	518707	clade 3
PI 172828	8252	Turkey, Urfa	Turkey	melo	melo	melo	787987	clade 3
PI 172829	8253	Turkey, Urfa	Turkey	melo	melo	melo	590388	clade 3
PI 172831	Hiti	Turkey, Maras	Turkey	melo	melo	melo	625647	clade 3
PI 172832	Malataya	Turkey, Maras	Turkey	melo	melo	melo	730260	clade 3
PI 172834	8551	Turkey, Maras	Turkey	melo	melo	melo	403805	clade 3
PI 172836	8664	Turkey, Malatya	Turkey	melo	melo	melo	499431	clade 3
PI 172837	Ufak Tatli	Turkey, Malatya	Turkey	melo	melo	melo	504972	clade 3
PI 172850	8547	Turkey, Maras	Turkey	melo	melo	melo	476035	clade 3
PI 173672	7966	Turkey, Mus	Turkey	melo	melo	melo	287962	clade 3
PI 173673	8685	Turkey, Maras	Turkey	melo	melo	melo	617188	clade 3
PI 174133	Sineyvoz	Turkey, Kars	Turkey	melo	melo	melo	389195	clade 3
PI 174136	7600	Turkey, Kars	Turkey	melo	melo	melo	454173	clade 3
PI 174137	Salak	Turkey, Kars	Turkey	melo	melo	melo	365134	clade 3
PI 174138	Salak	Turkey, Kars	Turkey	melo	melo	melo	539901	clade 3
PI 174139	Tutma (Earth Melon)	Turkey, Kars	Turkey	melo	melo	melo	299468	clade 3
PI 174140	7747	Turkey, Van	Turkey	melo	melo	melo	363167	clade 3
PI 174144	8124	Turkey, Mardin	Turkey	melo	melo	agrestis	426032	clade 3
PI 174148	Murakkas	Turkey, Urfa	Turkey	melo	melo	melo	191493	clade 3
PI 174150	8346	Turkey, Urfa	Turkey	melo	melo	melo	158316	clade 3
PI 174151	Dolmalik	Turkey, Gaziantep	Turkey	melo	melo	melo	313802	clade 3
PI 174153	Bal	Turkey, Gaziantep	Turkey	melo	melo	melo	440398	clade 3
PI 174154	Bal	Turkey, Gaziantep	Turkey	melo	melo	melo	496870	clade 3
PI 174156	Kirkagac	Turkey, Malatya	Turkey	melo	melo	melo	584545	clade 3
PI 174157	Semen	Turkey, Malatya	Turkey	melo	melo	agrestis	319212	clade 3
PI 174165	Hiti	Turkey, Urfa	Turkey	melo	melo	melo	310786	clade 3
PI 174168	Hiti	Turkey, Urfa	Turkey	melo	melo	melo	327131	clade 3
PI 174171	Hiti	Turkey, Urfa	Turkey	melo	melo	melo	399416	clade 3
PI 174176	Hiti	Turkey, Gaziantep	Turkey	melo	melo	melo	313205	clade 3
PI 175109	Kharbuza	India, Uttar Pradesh	India/Pakistan	NA	melo	agrestis	429095	clade 3
PI 175110	Kharbuza	India, Uttar Pradesh	India/Pakistan	NA	melo	melo	487292	clade 3
PI 175668	5484	Turkey, Kastamonu	Turkey	melo	melo	melo	450808	clade 3
PI 175673	Gerdi	Turkey, Urfa	Turkey	melo	melo	melo	395925	clade 3
PI 175674	Divelek	Turkey, Yozgat	Turkey	melo	melo	melo	425516	clade 3
PI 175675	9070	Turkey, Yozgat	Turkey	melo	melo	melo	528902	clade 3
PI 175676	9092	Turkey, Kirsehir	Turkey	melo	melo	melo	399177	clade 3
PI 175678	Beypazari	Turkey, Kayseri	Turkey	melo	melo	melo	413807	clade 3
PI 175682	5972	Turkey, Canakkale	Turkey	melo	melo	melo	524068	clade 3
PI 175684	5994	Turkey, Urfa	Turkey	melo	melo	melo	483820	clade 3
PI 176502	Mallakoy	Turkey, Tunceli	Turkey	melo	melo	melo	557099	clade 3
PI 176503	8812	Turkey, Tunceli	Turkey	melo	melo	melo	506826	clade 3
PI 176505	St. Annes	Turkey, Erzincan	Turkey	melo	melo	melo	380266	clade 3
PI 176506	8863	Turkey, Erzincan	Turkey	melo	melo	melo	460862	clade 3
PI 176509	9137	Turkey, Kayseri	Turkey	melo	melo	melo	414248	clade 3
PI 176510	Kirkagac	Turkey, Konya	Turkey	melo	melo	melo	417172	clade 3
PI 176511	9420	Turkey, Afyon	Turkey	melo	melo	melo	283927	clade 3
PI 176512	Kirkagac	Turkey, Afyon	Turkey	melo	melo	melo	312733	clade 3
PI 176515	9578	Turkey, Eskisehir	Turkey	melo	melo	melo	388795	clade 3
PI 176925	5619	Turkey, Urfa	Turkey	melo	melo	melo	446530	clade 3
PI 176929	Citili Yumurta	Turkey, Edirne	Turkey	melo	melo	melo	421701	clade 3
PI 176930	Sulubelu	Turkey, Edirne	Turkey	melo	melo	melo	509936	clade 3
PI 176932	Yenidunya	Turkey, Edirne	Turkey	melo	melo	melo	355586	clade 3
PI 176933	Manisa	Turkey, Edirne	Turkey	melo	melo	melo	461426	clade 3
PI 176934	Kara Dumanli	Turkey, Edirne	Turkey	melo	melo	melo	480877	clade 3
PI 176935	6142	Turkey, Edirne	Turkey	melo	melo	melo	351235	clade 3
PI 176936	Sari Burusuk	Turkey, Edirne	Turkey	melo	melo	melo	463875	clade 3
PI 176937	Kislankie Yenmez	Turkey, Edirne	Turkey	melo	melo	melo	442537	clade 3
PI 176940	9267	Turkey, Nigde	Turkey	melo	melo	melo	350064	clade 3
PI 176941	Kul	Turkey, Nigde	Turkey	melo	melo	melo	391867	clade 3
PI 176942	9325	Turkey, Konya	Turkey	melo	melo	melo	236943	clade 3
PI 176943	Kirkagac	Turkey, Konya	Turkey	melo	melo	melo	429243	clade 3
PI 176946	Suleymanli	Turkey, Manisa	Turkey	melo	melo	melo	268220	clade 3
PI 176947	Hasanbey	Turkey, Manisa	Turkey	melo	melo	melo	453329	clade 3
PI 176948	Altunbas	Turkey, Manisa	Turkey	melo	melo	melo	365141	clade 3
PI 176949	5617	Turkey, Urfa	Turkey	melo	melo	agrestis	486884	clade 3
PI 176955	9314	Turkey, Konya	Turkey	melo	melo	melo	268840	clade 3
PI 177334	Yuva	Turkey, Ankara	Turkey	melo	melo	melo	492149	clade 3
PI 177335	Yuva	Turkey, Ankara	Turkey	melo	melo	melo	399770	clade 3
PI 177338	Yuva	Turkey, Ankara	Turkey	melo	melo	melo	491361	clade 3
PI 177341	Yuva	Turkey, Ankara	Turkey	melo	melo	melo	408566	clade 3
PI 177344	Kirkagac	Turkey, Ankara	Turkey	melo	melo	melo	281351	clade 3
PI 177346	4390	Turkey, Ankara	Turkey	melo	melo	melo	487508	clade 3
PI 177347	4391	Turkey, Ankara	Turkey	melo	melo	melo	497520	clade 3
PI 177351	Ayri Circims	Turkey, Hakkari	Turkey	melo	melo	melo	358717	clade 3
PI 177353	6349	Turkey, Hakkari	Turkey	melo	melo	melo	416353	clade 3
PI 177355	Muhtu	Turkey, Edirne	Turkey	melo	melo	melo	420936	clade 3
PI 177362	Semam	Turkey, Hakkari	Turkey	melo	melo	melo	540828	clade 3
PI 178880	5023	Turkey, Zonguldak	Turkey	melo	melo	melo	418738	clade 3
PI 178881	Topatan	Turkey, Erzincan	Turkey	melo	melo	melo	350287	clade 3
PI 178882	Duvelek	Turkey, Cankiri	Turkey	melo	melo	melo	360614	clade 3
PI 179245	Kirkagac	Turkey, Tekirdag	Turkey	melo	melo	melo	384420	clade 3
PI 179247	Bagri Butun	Turkey, Bursa	Turkey	melo	melo	melo	647713	clade 3
PI 179248	5677	Turkey, Samsun	Turkey	melo	melo	melo	416617	clade 3
PI 179257	Kirkagac	Turkey, Edirne	Turkey	melo	melo	melo	643863	clade 3
PI 179262	9882	Iraq	Central/West Asia	melo	melo	melo	500033	clade 3
PI 179666	Kharbuza	India, Uttar Pradesh	India/Pakistan	NA	melo	melo	572967	clade 3
PI 179667	Kharbuza	India, Rajasthan	India/Pakistan	NA	melo	melo	423527	clade 3
PI 179668	Kharbuza	India, Gujarat	India/Pakistan	NA	melo	melo	522584	clade 3
PI 179669	Kakri	India, Gujarat	India/Pakistan	NA	melo	melo	495589	clade 3
PI 179670	Teti	India, Gujarat	India/Pakistan	NA	melo	melo	781916	clade 3
PI 179671	Teti	India, Gujarat	India/Pakistan	NA	melo	melo	554118	clade 3
PI 179672	Teti	India, Gujarat	India/Pakistan	NA	melo	melo	729232	clade 3
PI 179674	Teti	India, Gujarat	India/Pakistan	NA	melo	melo	442879	clade 3
PI 179675	Teti	India, Gujarat	India/Pakistan	NA	melo	melo	667358	clade 3
PI 179677	Chibora	India, Gujarat	India/Pakistan	NA	melo	melo	701389	clade 3
PI 179679	Kachbra	India, Rajasthan	India/Pakistan	NA	melo	melo	1328853	clade 2
PI 179680	Kachbra	India, Rajasthan	India/Pakistan	NA	melo	melo	2038013	clade 2
PI 179888	Kharbuza	India, Rajasthan	India/Pakistan	NA	melo	melo	375787	clade 3
PI 179890	Kharbuza	India, Rajasthan	India/Pakistan	NA	melo	melo	607773	clade 3
PI 179891	Kharbuza	India, Gujarat	India/Pakistan	NA	melo	melo	385200	clade 3
PI 179892	Teti	India, Gujarat	India/Pakistan	NA	melo	melo	491505	clade 3
PI 179896	11004	India, Gujarat	India/Pakistan	NA	melo	melo	528726	clade 3
PI 179897	11021	India, Gujarat	India/Pakistan	NA	melo	melo	500836	clade 3
PI 179898	11022	India, Gujarat	India/Pakistan	NA	melo	melo	571577	clade 3
PI 179899	Teti	India, Gujarat	India/Pakistan	NA	melo	melo	744744	clade 3
PI 179900	Teti	India, Gujarat	India/Pakistan	NA	melo	melo	351512	clade 3
PI 179901	Teti; 36989	India, Gujarat	India/Pakistan	melo	melo	melo	1113304	clade 3
PI 179901	Teti	India, Gujarat	India/Pakistan	NA	melo	melo	493834	clade 3
PI 179902	Teti	India, Gujarat	India/Pakistan	NA	melo	melo	481037	clade 3
PI 179903	Teti	India, Gujarat	India/Pakistan	NA	melo	melo	461816	clade 3
PI 179905	Teti	India, Gujarat	India/Pakistan	NA	melo	melo	772910	clade 3
PI 179906	Teti	India, Gujarat	India/Pakistan	NA	melo	melo	515684	clade 3
PI 179907	Teti	India, Gujarat	India/Pakistan	NA	melo	melo	352957	clade 3
PI 179908	Teti	India, Gujarat	India/Pakistan	NA	melo	melo	657703	clade 3
PI 179909	Teti	India, Gujarat	India/Pakistan	NA	melo	melo	454653	clade 3
PI 179911	Teti	India, Gujarat	India/Pakistan	NA	melo	melo	376654	clade 3
PI 179912	Teti	India, Gujarat	India/Pakistan	NA	melo	melo	501317	clade 3
PI 179913	Teti	India, Gujarat	India/Pakistan	NA	melo	melo	341956	clade 3
PI 179914	Teti	India, Gujarat	India/Pakistan	NA	melo	melo	547599	clade 3
PI 179915	Teti	India, Gujarat	India/Pakistan	NA	melo	melo	614836	clade 3
PI 179916	Teti	India, Gujarat	India/Pakistan	NA	melo	melo	513532	clade 3
PI 179917	Teti	India, Gujarat	India/Pakistan	NA	melo	melo	560309	clade 3
PI 179918	Teti	India, Gujarat	India/Pakistan	NA	melo	melo	546024	clade 3
PI 179919	Kakri	India, Rajasthan	India/Pakistan	NA	melo	melo	588289	clade 1
PI 179920	Kakri	India, Rajasthan	India/Pakistan	NA	melo	agrestis	290605	clade 1
PI 179922	Kachhra	India, Rajasthan	India/Pakistan	NA	melo	melo	776320	clade 2
PI 179923	Kachhra	India, Rajasthan	India/Pakistan	NA	melo	melo	1321423	clade 2
PI 180280	Kahkri	India, Gujarat	India/Pakistan	NA	melo	agrestis	376237	clade 3
PI 180281	10986	India, Gujarat	India/Pakistan	NA	melo	melo	707756	clade 1
PI 180283	Chapera Ki Kacheri	India, Gujarat	India/Pakistan	NA	melo	agrestis	886862	clade 1
PI 180428	Kharbuza	India, Gujarat	India/Pakistan	NA	melo	melo	407995	clade 3
PI 180429	Budia; Toria	India, Gujarat	India/Pakistan	NA	melo	melo	515030	clade 3
PI 180712	Pillnitzer	Germany	Europe	melo	melo	melo	559651	clade 3
PI 180713	Kleine Russische	Germany	Europe	melo	melo	melo	529829	clade 3
PI 181748	Zahabi	Lebanon	Central/West Asia	melo	melo	melo	542121	clade 3
PI 181872	Aleppo 32	Syria	Central/West Asia	melo	melo	melo	593215	clade 3
PI 181873	Aleppo 33	Syria	Central/West Asia	melo	melo	melo	601908	clade 3
PI 181909	Hama 19	Syria	Central/West Asia	melo	melo	melo	373123	clade 3
PI 181939	Homs 5	Syria	Central/West Asia	melo	melo	melo	607198	clade 3
PI 181941	Homs 7	Syria	Central/West Asia	melo	melo	melo	516129	clade 3
PI 182184	Petilik	Turkey, Mardin	Turkey	melo	melo	melo	574605	clade 3
PI 182185	10471	Turkey, Mardin	Turkey	melo	melo	melo	552544	clade 3
PI 182186	10540	Turkey, Maras	Turkey	melo	melo	melo	665447	clade 3
PI 182191	10541	Turkey, Maras	Turkey	melo	melo	melo	700155	clade 3
PI 182194	Hita	Turkey, Maras	Turkey	melo	melo	melo	443724	clade 3
PI 182773	10591	Turkey, Bitlis	Turkey	melo	melo	melo	615495	clade 3
PI 182936	Teti	India, Gujarat	India/Pakistan	NA	melo	melo	411816	clade 3
PI 182937	Razigra	India, Gujarat	India/Pakistan	NA	melo	melo	720912	clade 1
PI 182939	11236	India, Gujarat	India/Pakistan	NA	melo	melo	565990	clade 3
PI 182943	11268	India, Gujarat	India/Pakistan	NA	melo	melo	571987	clade 3
PI 182944	11269	India, Gujarat	India/Pakistan	NA	melo	melo	585282	clade 3
PI 182945	11270	India, Gujarat	India/Pakistan	NA	melo	melo	650185	clade 3
PI 182946	11272 (duplicate of PI 183039?)	India, Gujarat	India/Pakistan	NA	melo	melo	631690	clade 3
PI 182947	11274	India, Gujarat	India/Pakistan	NA	melo	melo	655455	clade 3
PI 182949	11276	India, Gujarat	India/Pakistan	NA	melo	melo	576818	clade 1
PI 182951	Chibara	India, Gujarat	India/Pakistan	NA	melo	melo	426644	clade 3
PI 182952	11290	India, Gujarat	India/Pakistan	NA	melo	melo	599624	clade 3
PI 182954	Chibara	India, Gujarat	India/Pakistan	NA	melo	melo	460364	clade 3
PI 182955	11324	India, Gujarat	India/Pakistan	NA	melo	melo	534573	clade 3
PI 182956	11325	India, Gujarat	India/Pakistan	NA	melo	melo	685390	clade 3
PI 182957	11326	India, Gujarat	India/Pakistan	NA	melo	melo	531934	clade 3
PI 182958	Teti	India, Gujarat	India/Pakistan	NA	melo	melo	574351	clade 3
PI 182964	Katunba	India, Gujarat	India/Pakistan	NA	melo	agrestis	713685	clade 1
PI 183025	Teti	India, Gujarat	India/Pakistan	NA	melo	melo	672146	clade 3
PI 183027	11123	India, Gujarat	India/Pakistan	NA	melo	melo	376977	clade 3
PI 183029	11206	India, Gujarat	India/Pakistan	NA	melo	melo	729683	clade 3
PI 183030	11209	India, Gujarat	India/Pakistan	NA	melo	melo	436695	clade 3
PI 183031	11234	India, Gujarat	India/Pakistan	NA	melo	melo	428794	clade 3
PI 183032	11235	India, Gujarat	India/Pakistan	NA	melo	melo	492574	clade 3
PI 183034	11238	India, Gujarat	India/Pakistan	NA	melo	melo	452823	clade 3
PI 183035	11240	India, Gujarat	India/Pakistan	NA	melo	melo	458832	clade 3
PI 183036	11241	India, Gujarat	India/Pakistan	NA	melo	melo	573289	clade 3
PI 183037	11249	India, Gujarat	India/Pakistan	NA	melo	melo	570785	clade 3
PI 183039	11272 (duplicate of PI 182946?)	India, Gujarat	India/Pakistan	NA	melo	melo	596758	clade 3
PI 183040	11273	India, Gujarat	India/Pakistan	NA	melo	melo	385707	clade 3
PI 183042	11279	India, Gujarat	India/Pakistan	NA	melo	melo	605315	clade 3
PI 183046	11292	India, Gujarat	India/Pakistan	NA	melo	melo	631567	clade 3
PI 183047	11327	India, Gujarat	India/Pakistan	NA	melo	melo	468101	clade 3
PI 183048	11328	India, Gujarat	India/Pakistan	NA	melo	melo	420132	clade 3
PI 183049	12242	India, Gujarat	India/Pakistan	NA	melo	melo	693438	clade 3
PI 183051	12245	India, Gujarat	India/Pakistan	NA	melo	melo	618517	clade 3
PI 183054	Chibara	India, Gujarat	India/Pakistan	NA	melo	agrestis	624216	clade 1
PI 183128	Siber	India, Gujarat	India/Pakistan	NA	melo	melo	600511	clade 1
PI 183222	3	Egypt	Africa	NA	melo	melo	469616	clade 3
PI 183223	4	Egypt	Africa	NA	melo	melo	543917	clade 3
PI 183225	6	Egypt	Africa	NA	melo	melo	623017	clade 3
PI 183226	7	Egypt	Africa	NA	melo	melo	484009	clade 3
PI 183227	8	Egypt	Africa	NA	melo	melo	576853	clade 3
PI 183228	9	Egypt	Africa	NA	melo	melo	387362	clade 3
PI 183230		Egypt	Africa	NA	melo	melo	1034883	clade 3
PI 183254	1	Saudi Arabia	Central/West Asia	melo	melo	melo	534988	clade 3
PI 183256	3	Saudi Arabia	Central/West Asia	melo	melo	melo	576231	clade 3
PI 183257	4	Saudi Arabia	Central/West Asia	melo	melo	melo	474999	clade 3
PI 183301	Chibra	India, Gujarat	India/Pakistan	NA	melo	melo	493204	clade 3
PI 183302	Teti	India, Gujarat	India/Pakistan	NA	melo	melo	331840	clade 3
PI 183303	Teti	India, Gujarat	India/Pakistan	NA	melo	melo	392672	clade 1
PI 183304	Teti	India, Gujarat	India/Pakistan	NA	melo	melo	457752	clade 3
PI 183305	Teti	India, Gujarat	India/Pakistan	NA	melo	melo	420233	clade 3
PI 183306	Teti	India, Gujarat	India/Pakistan	NA	melo	melo	443371	clade 3
PI 183307	Phut	India, Madhya Pradesh	India/Pakistan	NA	melo	melo	738249	clade 3
PI 183674	10646	Turkey, Maras	Turkey	melo	melo	melo	458317	clade 3
PI 183675	10705	Turkey, Gaziantep	Turkey	melo	melo	melo	519966	clade 3
PI 183676	10724	Turkey, Trabzon	Turkey	melo	melo	agrestis	333578	clade 3
PI 185111	15591	Ghana	Africa	NA	melo	agrestis	1109065	clade 1
PI 190554		Iraq	Central/West Asia	melo	melo	melo	418339	clade 3
PI 192939		China, Shanghai	East_Asia	melo	melo	melo	660449	clade 1
PI 193495	Popome	Ethiopia, Shewa	Africa	NA	melo	melo	357254	clade 3
PI 194052	Kharbush	China	East_Asia	melo	melo	melo	234639	clade 3
PI 194055	Kharbush	China	East_Asia	melo	melo	melo	770676	clade 3
PI 197076	Amarillo de Onteniente	Spain	Europe	melo	melo	melo	457015	clade 3
PI 197077	Bronceado	Spain	Europe	melo	melo	melo	383705	clade 3
PI 197891		United States, Virginia	Americas	melo	melo	melo	435424	clade 3
PI 199097		Iran, Tehran	Central/West Asia	melo	melo	melo	394403	clade 3
PI 200813	56	Myanmar, Mandalay	East_Asia	melo	melo	melo	764688	clade 3
PI 200814	16	Myanmar, Mandalay	East_Asia	melo	melo	melo	355958	clade 3
PI 200816	67	Myanmar, Mandalay	East_Asia	melo	melo	melo	671434	clade 1
PI 200817	68	Myanmar, Kachin	East_Asia	melo	melo	melo	1575992	clade 1
PI 201437		Iran, Tehran	Central/West Asia	melo	melo	melo	346886	clade 3
PI 204691	438	Turkey, Malatya	Turkey	melo	melo	melo	605298	clade 3
PI 207474	12637	Afghanistan, Kabul	Central/West Asia	melo	melo	melo	419514	clade 3
PI 207477	12651	Afghanistan, Kabul	Central/West Asia	melo	melo	melo	409553	clade 3
PI 207478	12652	Afghanistan, Kabul	Central/West Asia	melo	melo	melo	353747	clade 3
PI 207658	1	Morocco	Africa	NA	melo	melo	357442	clade 3
PI 207659	2	Morocco	Africa	NA	melo	melo	319179	clade 3
PI 207660	3	Morocco	Africa	NA	melo	melo	540101	clade 3
PI 207661	4	Morocco	Africa	NA	melo	melo	588553	clade 3
PI 207662	5	Morocco	Africa	NA	melo	melo	621510	clade 3
PI 208741	225	Cuba, Villa Clara	Americas	melo	melo	melo	416512	clade 3
PI 208742	317	Cuba, Isle of Youth	Americas	melo	melo	melo	499005	clade 3
PI 210076	11822	India, Assam	India/Pakistan	NA	melo	melo	557434	clade 3
PI 210077	11823	India, Assam	India/Pakistan	NA	melo	melo	504779	clade 3
PI 210541	11837	India, Meghalaya	India/Pakistan	NA	melo	melo	692774	clade 1
PI 210768		Turkey, Ankara	Turkey	melo	melo	melo	215111	clade 3
PI 211016	12749	Afghanistan, Baghlan	Central/West Asia	melo	melo	melo	443751	clade 3
PI 211019	12848 (duplicate of PI 211018?)	Afghanistan, Kondoz	Central/West Asia	melo	melo	melo	439398	clade 3
PI 211588	12992	Afghanistan, Herat	Central/West Asia	melo	melo	melo	530804	clade 3
PI 211726	12903	Afghanistan	Central/West Asia	melo	melo	melo	482908	clade 3
PI 211853	5	Iran	Central/West Asia	melo	melo	melo	651867	clade 3
PI 211920	3	Iran, Fars	Central/West Asia	melo	melo	melo	506645	clade 3
PI 211921	4	Iran, Bakhtaran	Central/West Asia	melo	melo	melo	547787	clade 3
PI 211922	5	Iran, Tehran	Central/West Asia	melo	melo	melo	1197369	clade 3
PI 211923	6	Iran, East Azerbaijan	Central/West Asia	melo	melo	melo	802205	clade 3
PI 211924	7	Iran, East Azerbaijan	Central/West Asia	melo	melo	melo	383685	clade 3
PI 211928	11	Iran, Mazandaran	Central/West Asia	melo	melo	melo	699263	clade 3
PI 211930	13	Iran, Mazandaran	Central/West Asia	melo	melo	melo	351362	clade 3
PI 211932	15	Iran, Esfahan	Central/West Asia	melo	melo	melo	715275	clade 3
PI 211933	16	Iran, Kerman	Central/West Asia	melo	melo	melo	648475	clade 3
PI 211936	19	Iran, Mazandaran	Central/West Asia	melo	melo	melo	641541	clade 3
PI 211937	20	Iran, Gilan	Central/West Asia	melo	melo	melo	418298	clade 3
PI 211942	25	Iran, Fars	Central/West Asia	melo	melo	melo	767875	clade 3
PI 211944	27	Iran, East Azerbaijan	Central/West Asia	melo	melo	melo	592282	clade 3
PI 211945	28	Iran, Tehran	Central/West Asia	melo	melo	melo	442865	clade 3
PI 211946	29	Iran, Tehran	Central/West Asia	melo	melo	melo	950301	clade 3
PI 211948	31	Iran, Tehran	Central/West Asia	melo	melo	melo	635613	clade 3
PI 211957	40	Iran, Kerman	Central/West Asia	melo	melo	melo	603319	clade 3
PI 211958	41	Iran, Gilan	Central/West Asia	melo	melo	melo	523024	clade 3
PI 211959	42	Iran, Esfahan	Central/West Asia	melo	melo	melo	483848	clade 3
PI 211965	48	Iran, East Azerbaijan	Central/West Asia	melo	melo	melo	774046	clade 3
PI 211966	49	Iran, Lorestan	Central/West Asia	melo	melo	melo	520249	clade 3
PI 211969	52	Iran, Fars	Central/West Asia	melo	melo	melo	572087	clade 3
PI 211971	54	Iran, Gilan	Central/West Asia	melo	melo	melo	1265989	clade 3
PI 211972	55	Iran, Zanjan	Central/West Asia	melo	melo	melo	531115	clade 3
PI 211974	1	Iran, Esfahan	Central/West Asia	melo	melo	melo	362906	clade 3
PI 211976	3	Iran, Zanjan	Central/West Asia	melo	melo	melo	585082	clade 3
PI 211981	8	Iran, Bakhtaran	Central/West Asia	melo	melo	melo	524112	clade 3
PI 212087	12852	Afghanistan, Kondoz	Central/West Asia	melo	melo	melo	654787	clade 3
PI 212090	12855	Afghanistan, Kondoz	Central/West Asia	melo	melo	melo	567165	clade 3
PI 212210	1	Greece	Europe	melo	melo	melo	549090	clade 3
PI 212291	12754	Afghanistan, Baghlan	Central/West Asia	melo	melo	melo	586264	clade 3
PI 212639		Iran	Central/West Asia	melo	melo	melo	545874	clade 3
PI 212803		India, Delhi	India/Pakistan	NA	melo	melo	1177770	clade 1
PI 212895	13388	India, Gujarat	India/Pakistan	NA	melo	agrestis	91884	clade 1
PI 212897	13356	India, Gujarat	India/Pakistan	NA	melo	melo	408155	clade 1
PI 213247	13406	India, Gujarat	India/Pakistan	NA	melo	melo	948632	clade 3
PI 214048	13471	India, Karnataka	India/Pakistan	NA	melo	melo	555693	clade 3
PI 214154	Velerika	India, Karnataka	India/Pakistan	NA	melo	melo	812104	clade 1
PI 214318	13682	India, Punjab	India/Pakistan	NA	melo	melo	872529	clade 3
PI 216030	13768	India, Delhi	India/Pakistan	NA	melo	melo	564757	clade 3
PI 217523	376	Pakistan, Punjab	India/Pakistan	NA	melo	melo	643785	clade 3
PI 217525	374	Pakistan, Punjab	India/Pakistan	NA	melo	melo	706684	clade 3
PI 217526	194	Pakistan, Punjab	India/Pakistan	NA	melo	melo	301764	clade 3
PI 217599	13773	India, Tamil Nadu	India/Pakistan	NA	melo	melo	329645	clade 3
PI 217945	14200	Pakistan, North-West Frontier	India/Pakistan	NA	melo	melo	510410	clade 3
PI 217974	Santa Domingo	Dominican Republic	Americas	melo	melo	melo	554620	clade 3
PI 218070	13977	Pakistan, Punjab	India/Pakistan	NA	melo	agrestis	439013	clade 3
PI 218071	14199	Pakistan, North-West Frontier	India/Pakistan	NA	melo	melo	205336	clade 3
PI 220170	Tarah	Afghanistan, Kandahar	Central/West Asia	melo	melo	melo	497263	clade 3
PI 220515	Dastanboo	Afghanistan, Helmand	Central/West Asia	melo	melo	melo	539579	clade 3
PI 220651	Kharbuza	Afghanistan, Baghlan	Central/West Asia	melo	melo	melo	576853	clade 3
PI 220781	500	Afghanistan, Balkh	Central/West Asia	melo	melo	melo	590062	clade 3
PI 220787	717	Afghanistan, Faryab	Central/West Asia	melo	melo	melo	665926	clade 3
PI 221439	877	Afghanistan, Balkh	Central/West Asia	melo	melo	melo	575659	clade 3
PI 222097	994	Afghanistan, Kabul	Central/West Asia	melo	melo	melo	523506	clade 3
PI 222098	1044	Afghanistan, Kabul	Central/West Asia	melo	melo	melo	574891	clade 3
PI 222138	Malacara	Algeria, Oran	Africa	NA	melo	melo	283983	clade 3
PI 222187	Tareh; Khiar-i-Chamber	Afghanistan, Kabul	Central/West Asia	melo	melo	melo	384590	clade 3
PI 222241	1421	Iran, Tehran	Central/West Asia	melo	melo	melo	535924	clade 3
PI 222717	Dastanbou	Iran, Bakhtaran	Central/West Asia	melo	melo	melo	680661	clade 3
PI 222718	Dastanbou	Iran, Bakhtaran	Central/West Asia	melo	melo	melo	699574	clade 3
PI 222983	Kharbozeh	Iran, East Azerbaijan	Central/West Asia	melo	melo	melo	532418	clade 3
PI 222984	Kharbozeh	Iran, East Azerbaijan	Central/West Asia	melo	melo	melo	890542	clade 1
PI 223351	Karbozeh	Iran, Bakhtaran	Central/West Asia	melo	melo	melo	663521	clade 3
PI 223636	1	Iran, Gilan	Central/West Asia	melo	melo	melo	324691	clade 3
PI 223767	Kharbozeh	Afghanistan, Badakhshan	Central/West Asia	melo	melo	melo	422468	clade 3
PI 223768	1156	Afghanistan, Badakhshan	Central/West Asia	melo	melo	melo	407676	clade 3
PI 223770	1191	Afghanistan, Badakhshan	Central/West Asia	melo	melo	melo	596327	clade 3
PI 224688		Myanmar	East_Asia	melo	melo	melo	344065	clade 3
PI 224770	Juane Canari Honeydew	Africa	Africa	NA	melo	melo	376463	clade 3
PI 224786	Onteniente Amarillo	Spain	Europe	melo	melo	melo	463637	clade 3
PI 224787	Punonet (Alcacer)	Spain	Europe	melo	melo	melo	1347760	clade 3
PI 226443	Ananas Yokneam	Israel	Central/West Asia	melo	melo	melo	502740	clade 3
PI 226635	14717	Iran, Fars	Central/West Asia	melo	melo	melo	555725	clade 3
PI 227236	Khiar	Iran, Esfahan	Central/West Asia	melo	melo	melo	589163	clade 3
PI 227504	15063	Iran, Fars	Central/West Asia	melo	melo	melo	535909	clade 3
PI 228343	Harbusa	Iran, East Azerbaijan	Central/West Asia	melo	melo	melo	481756	clade 3
PI 229303	15407	Iran, East Azerbaijan	Central/West Asia	melo	melo	melo	332469	clade 3
PI 229306	15813	Iran, Khorasan	Central/West Asia	melo	melo	melo	572853	clade 3
PI 229750	15759	Iran, Mazandaran	Central/West Asia	melo	melo	melo	414498	clade 3
PI 229751	Harbuseh	Iran, Mazandaran	Central/West Asia	melo	melo	melo	321501	clade 3
PI 229807	55-31	United States, New York	Americas	melo	melo	melo	436799	clade 3
PI 230184	3	Iran, Esfahan	Central/West Asia	melo	melo	melo	451290	clade 3
PI 230186	Kat Khoda Hossaini	Iran	Central/West Asia	melo	melo	melo	729769	clade 3
PI 231130	6901	Turkey, Tokat	Turkey	melo	melo	melo	826641	clade 3
PI 234606	Green Flesh Honeydew	South Africa, Transvaal	Africa	NA	melo	melo	720850	clade 3
PI 234607	Sweet Melon; 36992	South Africa	Africa	melo	melo	melo	1587814	clade 3
PI 234607	Sweet Melon	South Africa, KwaZulu-Natal	Africa	NA	melo	melo	606510	clade 3
PI 236355		United Kingdom, England	Europe	melo	melo	melo	708783	clade 3
PI 237257	Hut Ajir	Turkey	Turkey	melo	melo	melo	464150	clade 3
PI 242907		Afghanistan, Herat	Central/West Asia	melo	melo	melo	732232	clade 3
PI 244713	Mango Melon Chito	United States, Connecticut	Americas	melo	melo	melo	489760	clade 1
PI 244714	Turkish Honeydew	Turkey	Turkey	melo	melo	melo	631765	clade 3
PI 245735		Turkey, Mardin	Turkey	melo	melo	melo	1174054	clade 3
PI 246929		Afghanistan, Kabul	Central/West Asia	melo	melo	melo	473735	clade 3
PI 247400	Argos	Greece, Peloponnese	Europe	melo	melo	melo	826401	clade 3
PI 247894		Soviet Union, Former	Central/West Asia	melo	melo	melo	351215	clade 3
PI 247957	Kiva	Finland, Lappi	Europe	melo	melo	melo	495118	clade 3
PI 251516	Garmak	Iran, Esfahan	Central/West Asia	melo	melo	melo	933757	clade 3
PI 251778		Soviet Union, Former	Central/West Asia	melo	melo	melo	822435	clade 3
PI 253500		Afghanistan, Nangarhar	Central/West Asia	melo	melo	melo	599042	clade 3
PI 254551	Tarahk	Afghanistan, Kabul	Central/West Asia	melo	melo	melo	546428	clade 3
PI 254715		Afghanistan, Kabul	Central/West Asia	melo	melo	melo	920762	clade 3
PI 255478	Daejon Charmi	Korea, South, Kyonggi	East_Asia	agrestis	melo	agrestis	736530	clade 1
PI 255479	Songwhan Charmi	Korea, South, Kyonggi	East_Asia	agrestis	melo	agrestis	874679	clade 1
PI 255663	K1802	Iran	Central/West Asia	melo	melo	melo	943769	clade 3
PI 255948	Delicious of Pillnitz	Germany	Europe	melo	melo	melo	371256	clade 3
PI 255949	Orange Rind	Greece	Europe	melo	melo	melo	508222	clade 3
PI 255950	Yellow Skin	Greece	Europe	melo	melo	melo	369589	clade 3
PI 255952	Maine Monoecious Oblong	United States, Maine	Americas	melo	melo	melo	586284	clade 3
PI 257285	Tendral	Spain, Alicante	Europe	melo	melo	melo	298765	clade 3
PI 258353	Acur	Turkey	Turkey	melo	melo	melo	380671	clade 3
PI 260649	Arbakesha	Soviet Union, Former	Central/West Asia	melo	melo	melo	372558	clade 3
PI 260651	Takhmi (Tahmi Garbuz 2)	Afghanistan	Central/West Asia	melo	melo	melo	527666	clade 3
PI 261644	Westlandse Enkele	Netherlands, Gelderland	Europe	melo	melo	melo	770568	clade 3
PI 261750	Kunduz	Afghanistan, Kondoz	Central/West Asia	melo	melo	melo	569610	clade 3
PI 261779	Melon Canteloup de Bellegarde	France, Ville-de-Paris	Europe	melo	melo	melo	780406	clade 3
PI 262170	Meissonnie	France, Bouches-du-Rhone	Europe	melo	melo	melo	475636	clade 3
PI 263015	D 254	Belgium	Europe	melo	melo	melo	625610	clade 3
PI 263401	5	Iran, Tehran	Central/West Asia	melo	melo	melo	502536	clade 3
PI 263404	8	Iran, Tehran	Central/West Asia	melo	melo	melo	723156	clade 3
PI 266928	Kanro	Japan	East_Asia	melo	melo	melo	631595	clade 1
PI 266929	Kiku	Japan	East_Asia	melo	melo	melo	651512	clade 1
PI 266930	Kotobuki	Japan	East_Asia	melo	melo	melo	1216729	clade 1
PI 266931	Nara No. 1	Japan	East_Asia	melo	melo	melo	780655	clade 1
PI 266932	New Melon	Japan	East_Asia	melo	melo	melo	637165	clade 1
PI 266933	Ogon No. 9	Japan	East_Asia	melo	melo	agrestis	979017	clade 1
PI 266934	Seikan	Japan	East_Asia	melo	melo	melo	1435416	clade 1
PI 266940	242	Iran	Central/West Asia	melo	melo	melo	609714	clade 3
PI 266941	Ananus d'Amerique a Chair Rouge	France	Europe	melo	melo	melo	768081	clade 3
PI 266942	Blenheim Orange	United Kingdom, England	Europe	melo	melo	melo	256979	clade 3
PI 266943	Cavaillon Espagnol	France	Europe	melo	melo	melo	580805	clade 3
PI 266946	Melon de Poche	France	Europe	melo	melo	melo	501844	clade 3
PI 267082	Ich-Kizil	Soviet Union, Former	Central/West Asia	melo	melo	melo	906016	clade 3
PI 267083	Kzyl Kaun	Turkmenistan	Central/West Asia	melo	melo	melo	489934	clade 3
PI 268227	Kharhaze	Iran, Mazandaran	Central/West Asia	melo	melo	melo	771025	clade 3
PI 268380	Bad-rang	Afghanistan, Kabul	Central/West Asia	melo	melo	melo	489084	clade 3
PI 269353		Iran, Esfahan	Central/West Asia	melo	melo	melo	934457	clade 3
PI 269367	341	Afghanistan, Helmand	Central/West Asia	melo	melo	melo	719422	clade 3
PI 269474	Kharbozey	Pakistan, North-West Frontier	India/Pakistan	NA	melo	melo	468968	clade 3
PI 271267	Kharbozeh	Iran	Central/West Asia	melo	melo	melo	451015	clade 3
PI 271329	Khira	India, Maharashtra	India/Pakistan	NA	melo	agrestis	840346	clade 1
PI 271332	Khira	India	India/Pakistan	NA	melo	melo	627984	clade 3
PI 271333	Khira	India	India/Pakistan	NA	melo	melo	666551	clade 3
PI 271335	Khira	India	India/Pakistan	NA	melo	melo	548732	clade 3
PI 271755	Amarillo	Spain	Europe	melo	melo	melo	472798	clade 3
PI 271757	Villaconejos	Spain	Europe	melo	melo	melo	331513	clade 3
PI 273438	Queen Annes Pocket Melon	Switzerland	Europe	melo	melo	melo	690226	clade 3
PI 273439	Peponic Melon	Greece	Europe	melo	melo	melo	570947	clade 3
PI 273442	Montreal	Canada, Quebec	Americas	melo	melo	melo	833250	clade 3
PI 276660	VIR 610	Soviet Union, Former	Central/West Asia	melo	melo	melo	597159	clade 3
PI 276661	Koi Bash	Uzbekistan	Central/West Asia	melo	melo	melo	655731	clade 3
PI 277280	Kakri	India	India/Pakistan	NA	melo	melo	351714	clade 3
PI 277281	Kankur	India	India/Pakistan	NA	melo	melo	695151	clade 3
PI 277283	Phoontee	India	India/Pakistan	NA	melo	melo	588346	clade 3
PI 279470	Gruntovaja Gribovskaya	Russian Federation, Moscow	Central/West Asia	melo	melo	melo	596721	clade 3
PI 279472	Kharbuze Variety 2	Iran	Central/West Asia	melo	melo	melo	611698	clade 3
PI 280078	1	Hungary	Europe	melo	melo	melo	823655	clade 3
PI 280079	Ananas Yokneam	Israel	Central/West Asia	melo	melo	melo	603086	clade 3
PI 280082	Yellow Export	Spain	Europe	melo	melo	melo	357114	clade 3
PI 282448		South Africa, Transvaal	Africa	NA	melo	melo	562484	clade 3
PI 288235	Kahera 6	Egypt	Africa	NA	melo	melo	668812	clade 3
PI 288236	Kizan Assal	Egypt	Africa	NA	melo	melo	386321	clade 3
PI 288330	168	India, Gujarat	India/Pakistan	NA	melo	melo	449500	clade 1
PI 288331	314	India, Rajasthan	India/Pakistan	NA	melo	melo	467992	clade 1
PI 288333	259	India, Gujarat	India/Pakistan	NA	melo	melo	280437	clade 1
PI 288984	Ananasz Voros	Hungary	Europe	melo	melo	melo	320372	clade 3
PI 288986	Bellegrade Cantalup	Hungary	Europe	melo	melo	melo	506974	clade 3
PI 288988	Ezust Ananasz	Hungary	Europe	melo	melo	melo	634268	clade 3
PI 288989	Kosarga	Hungary	Europe	melo	melo	melo	596031	clade 3
PI 289868	Abbass Chawry	Iran, Tehran	Central/West Asia	melo	melo	melo	591829	clade 3
PI 289869		Iran	Central/West Asia	melo	melo	melo	510533	clade 3
PI 289873		Iran	Central/West Asia	melo	melo	melo	318901	clade 3
PI 289874		Iran, Esfahan	Central/West Asia	melo	melo	melo	357655	clade 3
PI 289876		Iran, Esfahan	Central/West Asia	melo	melo	melo	488300	clade 3
PI 289877		Iran	Central/West Asia	melo	melo	melo	417783	clade 3
PI 289879		Iran	Central/West Asia	melo	melo	melo	545081	clade 3
PI 289880		Iran, East Azerbaijan	Central/West Asia	melo	melo	melo	1179350	clade 3
PI 289881		Iran	Central/West Asia	melo	melo	melo	485351	clade 3
PI 292007		Israel	Central/West Asia	melo	melo	melo	552120	clade 3
PI 292008	Ananas Yokneam	Israel	Central/West Asia	melo	melo	melo	733644	clade 3
PI 292310	Zaami	Uzbekistan	Central/West Asia	melo	melo	melo	721488	clade 3
PI 292312	Ur-kzyl	Uzbekistan	Central/West Asia	melo	melo	melo	764321	clade 3
PI 292314	Umyr-vaki	Uzbekistan	Central/West Asia	melo	melo	melo	402233	clade 3
PI 292315	Kolhoznica	Uzbekistan	Central/West Asia	melo	melo	melo	742037	clade 3
PI 293788	1337	Uzbekistan, Tashkent	Central/West Asia	melo	melo	melo	642822	clade 3
PI 293921	Red Honey Melon	Israel	Central/West Asia	melo	melo	melo	688875	clade 3
PI 296118	Honey Dew	Egypt, Cairo	Africa	NA	melo	melo	619410	clade 3
PI 300956	Sirda	Afghanistan	Central/West Asia	melo	melo	melo	402300	clade 3
PI 302445	I.C. 3257	India, Delhi	India/Pakistan	NA	melo	melo	687771	clade 3
PI 302446	I.C. 10664B	India, Delhi	India/Pakistan	NA	melo	melo	753645	clade 1
PI 306134	4	Iran	Central/West Asia	melo	melo	melo	635467	clade 3
PI 313970	TGR 1551; 36367	Zimbabwe	Africa	agrestis	melo	agrestis	1142770	clade 1
PI 313970	37425	India, Tamil Nadu	India/Pakistan	agrestis	melo	agrestis	1033709	clade 1
PI 313970	VIR 5682	India	India/Pakistan	NA	melo	agrestis	303357	clade 1
PI 313972	Arbakesa	Uzbekistan	Central/West Asia	melo	melo	melo	531329	clade 3
PI 314170	37	Tajikistan	Central/West Asia	melo	melo	melo	712799	clade 3
PI 314179	Shakar-palak	Uzbekistan	Central/West Asia	melo	melo	melo	379442	clade 3
PI 314180	Kara Kavun	Uzbekistan	Central/West Asia	melo	melo	melo	575997	clade 3
PI 314427	Koljoznitza	Georgia	Europe	melo	melo	melo	714032	clade 3
PI 314654	368	Kazakhstan, Alma-Ata	Central/West Asia	melo	melo	melo	610337	clade 3
PI 315400	Arbakeska	Uzbekistan	Central/West Asia	melo	melo	melo	782279	clade 3
PI 315403	Kara-pucak	Uzbekistan	Central/West Asia	melo	melo	melo	751824	clade 3
PI 315407	Charentais	France	Europe	melo	melo	melo	926865	clade 3
PI 315410	VIR 5682	India	India/Pakistan	NA	melo	agrestis	872067	clade 1
PI 318653	Big River Bush	United States, Texas	Americas	melo	melo	melo	928286	clade 3
PI 319217		Egypt	Africa	NA	melo	melo	881040	clade 3
PI 319218		Egypt	Africa	NA	melo	melo	897707	clade 3
PI 320993	Sungold	Canada, Manitoba	Americas	melo	melo	melo	1499236	clade 3
PI 321005	Tainan No. 2	Taiwan	East_Asia	melo	melo	melo	694138	clade 3
PI 323316		India	India/Pakistan	NA	melo	melo	829918	clade 1
PI 323427		Austria	Europe	melo	melo	melo	832789	clade 3
PI 323498	Te-be-cin	China	East_Asia	melo	melo	agrestis	950810	clade 1
PI 323499	Mango Melon	China	East_Asia	melo	melo	melo	961883	clade 3
PI 323937		Afghanistan, Balkh	Central/West Asia	melo	melo	melo	971350	clade 3
PI 325281	S 73	Russian Federation, Stavropol	Central/West Asia	melo	melo	melo	532378	clade 3
PI 344068	22679	Turkey, Gaziantep	Turkey	melo	melo	melo	296539	clade 3
PI 344069	Hutta	Turkey, Maras	Turkey	melo	melo	agrestis	150296	clade 3
PI 344302		Turkey, Izmir	Turkey	melo	melo	melo	351913	clade 3
PI 344303		Turkey, Ankara	Turkey	melo	melo	melo	1336384	clade 3
PI 344306	Citir K	Turkey, Izmir	Turkey	melo	melo	melo	423600	clade 3
PI 344307	Dilim	Turkey, Izmir	Turkey	melo	melo	melo	637774	clade 3
PI 344308	Sari K	Turkey, Izmir	Turkey	melo	melo	melo	599720	clade 3
PI 344310		Turkey, Canakkale	Turkey	melo	melo	melo	709413	clade 3
PI 344311	Yilaci Dere	Turkey, Canakkale	Turkey	melo	melo	melo	417310	clade 3
PI 344312		Turkey	Turkey	melo	melo	melo	506581	clade 3
PI 344314	Sari Burucuk	Turkey, Canakkale	Turkey	melo	melo	melo	707634	clade 3
PI 344315	Kislik	Turkey, Canakkale	Turkey	melo	melo	melo	605831	clade 3
PI 344317	Sus Kagune	Turkey, Aydin	Turkey	melo	melo	melo	636449	clade 3
PI 344318	Kelek	Turkey	Turkey	melo	melo	melo	1451295	clade 3
PI 344319	Sham	Turkey, Bursa	Turkey	melo	melo	melo	932150	clade 3
PI 344320	Siyak Dilimli	Turkey, Izmir	Turkey	melo	melo	melo	1241023	clade 3
PI 344321		Turkey, Balikesir	Turkey	melo	melo	melo	1323077	clade 3
PI 344322	Altindas	Turkey	Turkey	melo	melo	melo	1239152	clade 3
PI 344323	Cumra	Turkey, Konya	Turkey	melo	melo	melo	1262218	clade 3
PI 344325	Cumra	Turkey, Konya	Turkey	melo	melo	melo	1460026	clade 3
PI 344326	Cumra	Turkey, Konya	Turkey	melo	melo	melo	1594351	clade 3
PI 344330	Arbacin	Turkey, Diyarbakir	Turkey	melo	melo	melo	1377387	clade 3
PI 344333	Sinha	Turkey, Van	Turkey	melo	melo	melo	1457347	clade 3
PI 344334		Turkey, Van	Turkey	melo	melo	melo	1267301	clade 3
PI 344335	Kirk Agac	Turkey, Van	Turkey	melo	melo	melo	1478960	clade 3
PI 344336	80	Turkey, Samsun	Turkey	melo	melo	melo	899504	clade 3
PI 344338	84	Turkey, Trabzon	Turkey	melo	melo	melo	1242183	clade 3
PI 344339	85	Turkey, Erzincan	Turkey	melo	melo	melo	1114474	clade 3
PI 344340	89	Turkey, Erzincan	Turkey	melo	melo	agrestis	1236079	clade 3
PI 344342	Antep	Turkey, Icel	Turkey	melo	melo	melo	1046938	clade 3
PI 344343	Acur	Turkey, Malatya	Turkey	melo	melo	melo	1239810	clade 3
PI 344344	Kayseri	Turkey, Kayseri	Turkey	melo	melo	melo	1054903	clade 3
PI 344345	180	Turkey, Tunceli	Turkey	melo	melo	melo	990959	clade 3
PI 344346	181	Turkey, Antalya	Turkey	melo	melo	melo	1212870	clade 2
PI 344396	201	Iran, Tehran	Central/West Asia	melo	melo	melo	712575	clade 3
PI 344399	205	Iran, Gilan	Central/West Asia	melo	melo	melo	930597	clade 3
PI 344400	206	Iran, Gilan	Central/West Asia	melo	melo	melo	936548	clade 3
PI 344401	207	Iran, Gilan	Central/West Asia	melo	melo	melo	1599140	clade 3
PI 344402	208	Iran, Gilan	Central/West Asia	melo	melo	melo	1403239	clade 3
PI 344403	209	Iran, Gilan	Central/West Asia	melo	melo	melo	1291141	clade 3
PI 344404	210	Iran, Mazandaran	Central/West Asia	melo	melo	melo	1719373	clade 3
PI 344405	211	Iran, Mazandaran	Central/West Asia	melo	melo	melo	1247976	clade 3
PI 344407	213	Iran, Mazandaran	Central/West Asia	melo	melo	melo	969674	clade 3
PI 344409	219	Iran, East Azerbaijan	Central/West Asia	melo	melo	melo	1467457	clade 3
PI 344410	220	Iran, East Azerbaijan	Central/West Asia	melo	melo	melo	1340422	clade 3
PI 344412	222	Iran, Esfahan	Central/West Asia	melo	melo	melo	831900	clade 3
PI 344418	238	Iran	Central/West Asia	melo	melo	melo	1324062	clade 3
PI 344422	245	Iran, Bakhtaran	Central/West Asia	melo	melo	melo	1219169	clade 3
PI 344423	251	Iran, Khorasan	Central/West Asia	melo	melo	melo	1405497	clade 3
PI 344428	Dere Gaz	Iran, Tehran	Central/West Asia	melo	melo	melo	1485361	clade 3
PI 344430	Karadj	Iran, Tehran	Central/West Asia	melo	melo	melo	1231374	clade 3
PI 344436	231	Iran, Fars	Central/West Asia	melo	melo	melo	1287546	clade 3
PI 345550	Mestnaja	Soviet Union, Former	Central/West Asia	melo	melo	melo	1372091	clade 3
PI 351131	202	Iran	Central/West Asia	melo	melo	melo	1030868	clade 3
PI 351132	203	Iran	Central/West Asia	melo	melo	melo	1613759	clade 3
PI 353452	317	Soviet Union, Former	Central/West Asia	melo	melo	melo	1573473	clade 3
PI 353453	321	Soviet Union, Former	Central/West Asia	melo	melo	melo	1338108	clade 3
PI 353454	329	Soviet Union, Former	Central/West Asia	melo	melo	melo	1552205	clade 3
PI 353814	B142-5	Israel	Central/West Asia	melo	melo	melo	1615447	clade 3
PI 355715	Ha'ogen No. 2	Israel	Central/West Asia	melo	melo	melo	1254540	clade 3
PI 357152	SAM 2748	Peru, Tacna	Americas	melo	melo	melo	1084875	clade 3
PI 357756	Medena	Macedonia	Europe	melo	melo	melo	636577	clade 3
PI 357758	Koravica rana	Macedonia	Europe	melo	melo	melo	980869	clade 3
PI 357759	Zimska Zolta	Macedonia	Europe	melo	melo	melo	1208996	clade 3
PI 357760	Zimska sarena	Macedonia	Europe	melo	melo	melo	1045442	clade 3
PI 357761	Zimska sitna	Macedonia	Europe	melo	melo	melo	1301969	clade 3
PI 357762	Zimska Crna	Macedonia	Europe	melo	melo	melo	1097655	clade 3
PI 357766	Rana vezenka	Macedonia	Europe	melo	melo	melo	1111325	clade 3
PI 357769	Letna mrezasta	Macedonia	Europe	melo	melo	melo	1476336	clade 3
PI 357770	Koravica	Macedonia	Europe	melo	melo	melo	927878	clade 3
PI 357779	Letna prskana	Macedonia	Europe	melo	melo	melo	914631	clade 3
PI 357782	Cicarka	Macedonia	Europe	melo	melo	melo	1224920	clade 3
PI 357783	Cicarka	Macedonia	Europe	melo	melo	melo	1005587	clade 3
PI 357784	Zimska Zolta	Macedonia	Europe	melo	melo	melo	1267281	clade 3
PI 357792	Temnomrezesta	Macedonia	Europe	melo	melo	melo	1970735	clade 3
PI 357794	Belicesta	Macedonia	Europe	melo	melo	melo	1714461	clade 3
PI 357796	Cerovica	Macedonia	Europe	melo	melo	melo	1362942	clade 3
PI 357800	Zimska vezena	Serbia	Europe	melo	melo	melo	1976001	clade 3
PI 357803	Vojnicka zimska	Macedonia	Europe	melo	melo	melo	1426501	clade 3
PI 357807	Bakarka	Macedonia	Europe	melo	melo	melo	1450403	clade 3
PI 357809	Zimska zelena	Macedonia	Europe	melo	melo	melo	1415192	clade 3
PI 357812	Zemjarka	Macedonia	Europe	melo	melo	melo	1715349	clade 3
PI 357813	Stara zimska	Macedonia	Europe	melo	melo	melo	1179408	clade 3
PI 357814	Mrezesta zimska	Macedonia	Europe	melo	melo	melo	1251448	clade 3
PI 357815	Vezema	Macedonia	Europe	melo	melo	melo	966230	clade 3
PI 357817	Zimska sarena	Macedonia	Europe	melo	melo	melo	1256282	clade 3
PI 357820	Crna	Macedonia	Europe	melo	melo	melo	1293492	clade 3
PI 357824	Vezena koravica	Macedonia	Europe	melo	melo	melo	1800665	clade 3
PI 357827	Papunji	Macedonia	Europe	melo	melo	melo	1608630	clade 3
PI 358942	Kachri	India	India/Pakistan	NA	melo	melo	1168248	clade 1
PI 368534	Badatka	Macedonia	Europe	melo	melo	melo	1319301	clade 3
PI 368537	Cerovka	Macedonia	Europe	melo	melo	melo	1349802	clade 3
PI 368540	Zimska	Macedonia	Europe	melo	melo	melo	1602467	clade 3
PI 368545	Lokalna	Macedonia	Europe	melo	melo	melo	1378725	clade 3
PI 368547	Domasna	Macedonia	Europe	melo	melo	melo	1094504	clade 3
PI 370020	Cu 68-02	India	India/Pakistan	NA	melo	melo	1360528	clade 3
PI 370021	Cu 70-01	India	India/Pakistan	NA	melo	agrestis	1137072	clade 1
PI 370435	Mestna	Macedonia	Europe	melo	melo	melo	1075991	clade 3
PI 370441	Dolga	Macedonia	Europe	melo	melo	melo	1055057	clade 3
PI 370444	Zimska	Macedonia	Europe	melo	melo	melo	1264020	clade 3
PI 371795	Selection from PI 175111	India, Uttar Pradesh	India/Pakistan	NA	melo	agrestis	1635363	clade 3
PI 374212	Solomons 50/9	Israel	Central/West Asia	melo	melo	melo	1691788	clade 3
PI 378057	Gin Makuwa (Silver)	Japan	East_Asia	melo	melo	melo	1687200	clade 1
PI 378059	Ginsen Makuwa (Silver Spring)	Japan	East_Asia	melo	melo	melo	1528654	clade 1
PI 378060	Nanbu-kin Makuwa (Gold)	Japan	East_Asia	melo	melo	melo	1410091	clade 1
PI 378061	Nagagta kin Makuwa (Long Gold)	Japan	East_Asia	melo	melo	melo	1363451	clade 1
PI 378062	Shirokawa nashi Makuwa	Japan	East_Asia	melo	melo	agrestis	1478618	clade 1
PI 378063	Kindawara Makuwauri	Japan	East_Asia	melo	melo	melo	1285480	clade 1
PI 378064	Kindawara Makuwauri	Japan	East_Asia	melo	melo	melo	803820	clade 1
PI 378065	Sanuki-shirouri	Japan	East_Asia	melo	melo	melo	1010216	clade 1
PI 378169	Ein Dor P.M.R.	Israel	Central/West Asia	melo	melo	melo	1639834	clade 3
PI 378170	F.T.	Israel	Central/West Asia	melo	melo	melo	1480597	clade 3
PI 378171	Galia F1 Hybrid 106	Israel	Central/West Asia	melo	melo	melo	1349938	clade 3
PI 378172	Noy Amid	Israel	Central/West Asia	melo	melo	melo	1533414	clade 3
PI 378173	Noy Israel	Israel	Central/West Asia	melo	melo	melo	1447972	clade 3
PI 378174	Perlla F1	Israel	Central/West Asia	melo	melo	melo	1368513	clade 3
PI 378558	Chatri Sel. 1	Afghanistan, Balkh	Central/West Asia	melo	melo	melo	1156018	clade 3
PI 379273	Lokalna	Macedonia	Europe	melo	melo	melo	1286378	clade 3
PI 379275	Gradecka	Macedonia	Europe	melo	melo	melo	626139	clade 3
PI 381757	Mm-3	India, Rajasthan	India/Pakistan	NA	melo	melo	1136252	clade 2
PI 381760	Mm-6	India, Rajasthan	India/Pakistan	NA	melo	melo	1414012	clade 3
PI 381761	Mm-7	India, Rajasthan	India/Pakistan	NA	melo	melo	1289104	clade 2
PI 381763	Mm-9	India, Rajasthan	India/Pakistan	NA	melo	melo	1477797	clade 3
PI 381765	Mm-12	India, Rajasthan	India/Pakistan	NA	melo	melo	1371367	clade 3
PI 381768	Mm-15	India, Rajasthan	India/Pakistan	NA	melo	melo	1490940	clade 3
PI 381771	Mm-19	India, Rajasthan	India/Pakistan	NA	melo	melo	1301770	clade 3
PI 381772	Mm-21	India, Rajasthan	India/Pakistan	NA	melo	melo	628347	clade 2
PI 381773	Mm-23	India, Rajasthan	India/Pakistan	NA	melo	melo	1459415	clade 2
PI 381775	Mm-25	India, Rajasthan	India/Pakistan	NA	melo	melo	1482247	clade 1
PI 381779	Mm-37	India, Rajasthan	India/Pakistan	NA	melo	melo	888116	clade 3
PI 381780	Mm-38	India, Rajasthan	India/Pakistan	NA	melo	melo	554393	clade 3
PI 381781	Sm-1	India, Rajasthan	India/Pakistan	NA	melo	melo	705583	clade 2
PI 381782	Sm-2	India, Rajasthan	India/Pakistan	NA	melo	melo	612457	clade 2
PI 381786	Sm-6	India, Rajasthan	India/Pakistan	NA	melo	melo	1604560	clade 2
PI 381787	Sm-7	India, Rajasthan	India/Pakistan	NA	melo	melo	725182	clade 2
PI 381788	Sm-8	India, Rajasthan	India/Pakistan	NA	melo	melo	846540	clade 2
PI 381789	Sm-9	India, Rajasthan	India/Pakistan	NA	melo	melo	296054	clade 2
PI 381790	Sm-10	India, Rajasthan	India/Pakistan	NA	melo	melo	565717	clade 2
PI 381792	Sm-12	India, Rajasthan	India/Pakistan	NA	melo	melo	1397320	clade 3
PI 381793	Sm-13	India, Rajasthan	India/Pakistan	NA	melo	melo	810750	clade 3
PI 381794	Sm-14	India, Rajasthan	India/Pakistan	NA	melo	melo	877878	clade 2
PI 381795	Sm-15	India, Rajasthan	India/Pakistan	NA	melo	melo	773178	clade 2
PI 381796	Sm-16	India, Rajasthan	India/Pakistan	NA	melo	melo	667932	clade 3
PI 381797	Sm-18	India, Rajasthan	India/Pakistan	NA	melo	melo	1199299	clade 2
PI 381798	Sm-19	India, Rajasthan	India/Pakistan	NA	melo	melo	1375407	clade 2
PI 381800	Sm-21	India, Rajasthan	India/Pakistan	NA	melo	melo	1182227	clade 2
PI 381801	Sm-22	India, Rajasthan	India/Pakistan	NA	melo	melo	1545127	clade 3
PI 385966	Ein Dor	Kenya	Africa	NA	melo	melo	1268057	clade 3
PI 386046	20	Iran	Central/West Asia	melo	agrestis	melo	1036709	clade 3
PI 386050	24	Iran	Central/West Asia	melo	NA	melo	1315216	clade 3
PI 386053	27	Iran	Central/West Asia	melo	melo	melo	1261320	clade 3
PI 386085	59	Iran	Central/West Asia	melo	NA	melo	1275851	clade 1
PI 390452	Criollo	Ecuador, Manabi	Americas	melo	melo	melo	1247231	clade 3
PI 391574	Chung-tu-pai-kua	China, Shaanxi	East_Asia	melo	melo	melo	1027190	clade 1
PI 401598	3-B-4.5-(11-1).	Spain	Europe	melo	melo	melo	1582959	clade 3
PI 401600	4-A-1. 125-(5-1).	Spain	Europe	melo	melo	melo	1474138	clade 3
PI 401602	6-C-1	Spain	Europe	melo	melo	melo	1191204	clade 3
PI 401603	6-C-2	Spain	Europe	melo	melo	melo	830491	clade 3
PI 401604	6-D-1. 102-(6-1).	Spain	Europe	melo	melo	melo	1233992	clade 3
PI 401606	6-I-2. 8-(2-1).	Spain	Europe	melo	melo	melo	1517805	clade 3
PI 401607	6-I-2. 8-(3-1).	Spain	Europe	melo	melo	melo	1596683	clade 3
PI 401608	6-I-4. 17-(10-1).	Spain	Europe	melo	melo	melo	1187419	clade 3
PI 401609	7-B-1. A-12-(6-1).	Spain	Europe	melo	melo	melo	1360607	clade 3
PI 401610	7-B-1. A-12-(7-1).	Spain	Europe	melo	melo	melo	1268175	clade 3
PI 401611	8-B-2. (7-1).	Spain	Europe	melo	melo	melo	1503749	clade 3
PI 401614	11-C-2. A-17-(11-2).	Spain	Europe	melo	melo	melo	1094326	clade 3
PI 401619	13-F-2. 39-(2-1).	Spain	Europe	melo	melo	melo	1071055	clade 3
PI 401625	14-A-2. 42-(12-1).	Spain	Europe	melo	melo	melo	1369774	clade 3
PI 401629	14-C-1	Spain	Europe	melo	melo	melo	1000326	clade 3
PI 401631	16-A-3. (12-1).	Spain	Europe	melo	melo	melo	1222391	clade 3
PI 401635	17-C-1	Spain	Europe	melo	melo	melo	1210964	clade 3
PI 401643	21-A-2. A-45-(2-1).	Spain	Europe	melo	melo	melo	1136117	clade 3
PI 401646	22-B-4. (9-1).	Spain	Europe	melo	melo	melo	1150738	clade 3
PI 401649	23-D-2. 64-(4-1).	Spain	Europe	melo	melo	melo	855159	clade 3
PI 401651	25-A-1	Spain	Europe	melo	melo	melo	1066926	clade 3
PI 401652	25-A-1. (14-1).	Spain	Europe	melo	melo	melo	1241548	clade 3
PI 401653	26-A-2. 173-(2-1).	Spain	Europe	melo	melo	melo	1215888	clade 3
PI 401655	27-A-4. 67-(2-1).	Spain	Europe	melo	melo	melo	1421506	clade 3
PI 401658	29-A-3. 70-(4-1).	Spain	Europe	melo	melo	melo	1630893	clade 3
PI 401661	30-B-3. 80-(5-1).	Spain	Europe	melo	melo	melo	1910582	clade 3
PI 401662	31-A-1. 87-(6-1).	Spain	Europe	melo	melo	melo	1272220	clade 3
PI 401663	31-A-1. 87-(6-2).	Spain	Europe	melo	melo	melo	1297450	clade 3
PI 401667	37-E-1. (14-1).	Spain	Europe	melo	melo	melo	437256	clade 3
PI 401668	39-C-1. 87-(9-1).	Spain	Europe	melo	melo	melo	998831	clade 3
PI 401671	42-D-4. (12-1).	Spain	Europe	melo	melo	melo	1262763	clade 3
PI 401675	45-A-1. 106-(3-1).	Spain	Europe	melo	melo	melo	653451	clade 3
PI 401678	45-A-4. 166-(1-2).	Spain	Europe	melo	melo	melo	1562544	clade 3
PI 401679	46-B-3	Spain	Europe	melo	melo	melo	1206864	clade 3
PI 401681	47-A-3. 98-(1-2).	Spain	Europe	melo	melo	melo	1383463	clade 3
PI 401686	6-D-3. (3-1).	Spain	Europe	melo	melo	melo	1975369	clade 3
PI 401688	6-E-2. 14-(1-1).	Spain	Europe	melo	melo	melo	1446150	clade 3
PI 401690	6-E-3. (7-1).	Spain	Europe	melo	melo	melo	1451275	clade 3
PI 401692	8-A-2. (1-1).	Spain	Europe	melo	melo	melo	1432977	clade 3
PI 401693	8-A-2. (8-1).	Spain	Europe	melo	melo	melo	1276799	clade 3
PI 401694	37-B-1. 178-(13-2).	Spain	Europe	melo	melo	melo	1133069	clade 3
PI 401695	37-B-2. 179-(1-1).	Spain	Europe	melo	melo	melo	1066687	clade 3
PI 401696	37-E-6. 83-(6-1).	Spain	Europe	melo	melo	melo	1206029	clade 3
PI 401697	37-E-8. 201-(13-1).	Spain	Europe	melo	melo	melo	1305381	clade 3
PI 401699	45-A-2. 206-(1-1).	Spain	Europe	melo	melo	melo	1144939	clade 3
PI 401704	23-D-3. 155-(2-1).	Spain	Europe	melo	melo	melo	1075819	clade 3
PI 401705	23-D-3. 155-(2-2).	Spain	Europe	melo	melo	melo	1202049	clade 3
PI 401706	7	Spain	Europe	melo	melo	melo	1358858	clade 3
PI 401710	34	Spain	Europe	melo	melo	melo	1152811	clade 3
PI 401711	39	Spain	Europe	melo	melo	melo	1051047	clade 3
PI 401731	Arka Jeet	India, Karnataka	India/Pakistan	NA	melo	melo	1009738	clade 3
PI 403994	Meloncillo	Colombia, Tolima	Americas	melo	melo	agrestis	1415206	clade 1
PI 406737	W-C 1531	Costa Rica, Puntarenas	Americas	melo	agrestis	melo	1627065	clade 1
PI 414723	LJ 90234; 37278	India, Uttar Pradesh	India/Pakistan	agrestis	melo	agrestis	1182404	clade 3
PI 414723	LJ 90234	India, Uttar Pradesh	India/Pakistan	NA	melo	agrestis	1789527	clade 3
PI 419220	Szarantejski	Poland	Europe	melo	melo	melo	1533336	clade 3
PI 420146	Glabrous	United States, Arizona	Americas	melo	melo	melo	1233843	clade 3
PI 420149	Freeman Cucumber	United States, Kansas	Americas	agrestis	agrestis	agrestis	1284827	clade 1
PI 420150	Hermaphrodite B	China	East_Asia	agrestis	agrestis	agrestis	1429353	clade 1
PI 420152	Pigmy cassaba	Afghanistan, Baghlan	Central/West Asia	melo	melo	melo	1572425	clade 3
PI 420176	Ginsen Makuwa (Silver Spring)	Japan, Hokkaido	East_Asia	melo	melo	melo	1172138	clade 1
PI 420177	Kindawara Makuwauri (Makuwa Makino)	Japan, Kagawa	East_Asia	melo	melo	melo	1424481	clade 1
PI 420178	Nagagata Kin Makuwa (Long Gold)	Japan, Hokkaido	East_Asia	melo	melo	melo	1495722	clade 1
PI 420180	Sanuki Shirouri (Conomon Makino)	Japan, Kagawa	East_Asia	agrestis	melo	agrestis	1265498	clade 1
PI 420387	26	Spain, Valencia	Europe	melo	melo	melo	1083621	clade 3
PI 422163	Oranz	Czech Republic, Central Bohemia	Europe	melo	melo	melo	1097578	clade 3
PI 422164	Solartur	Czech Republic, Central Bohemia	Europe	melo	melo	melo	1081025	clade 3
PI 426628	Kharboza	Pakistan	India/Pakistan	NA	melo	agrestis	726554	clade 3
PI 426629	Ter	Pakistan	India/Pakistan	NA	NA	melo	852497	clade 3
PI 431581	Pusa Sharbati	India	India/Pakistan	NA	melo	melo	1359337	clade 3
PI 435087		China	East_Asia	melo	melo	melo	1304129	clade 3
PI 435284		Iraq	Central/West Asia	melo	melo	agrestis	868931	clade 1
PI 435286		Iraq	Central/West Asia	melo	melo	melo	1144798	clade 3
PI 435288		Iraq	Central/West Asia	melo	melo	melo	837482	clade 3
PI 435992	Hami Gua	China, Xinjiang	East_Asia	melo	melo	melo	1400104	clade 3
PI 436529	Fong U	Taiwan	East_Asia	melo	melo	melo	1060459	clade 1
PI 436530	Chang U	Taiwan	East_Asia	melo	melo	melo	1093195	clade 3
PI 436531	Tai Nang 2	Taiwan	East_Asia	melo	melo	melo	1093488	clade 3
PI 436532	G 22841	Senegal	Africa	NA	melo	melo	1818081	clade 1
PI 436533	G 22842	Senegal	Africa	NA	melo	agrestis	1077328	clade 1
PI 436534	G 22843	Senegal	Africa	NA	melo	agrestis	1101604	clade 1
PI 438684	Pepino blanco	Mexico, Yucatan	Americas	melo	melo	melo	1658399	clade 1
PI 439744	Talebi	Iran	Central/West Asia	melo	melo	melo	1098697	clade 3
PI 439747		Cyprus	Central/West Asia	melo	melo	melo	1474836	clade 3
PI 441988	Smith's Perfect Seeds	Colombia, Tolima	Americas	melo	melo	melo	960100	clade 3
PI 442178	Calabezita silvestre	Mexico, Tamaulipas	Americas	melo	melo	melo	1492035	clade 1
PI 446928	CM-17-187	Israel	Central/West Asia	melo	melo	melo	1473802	clade 1
PI 446930	Hemed	Israel	Central/West Asia	melo	melo	melo	1158451	clade 3
PI 470252	DB 4	Indonesia, Kalimantan	East_Asia	melo	melo	melo	1478744	clade 1
PI 470253	DB 26	Indonesia, Celebes	East_Asia	melo	melo	melo	1075429	clade 1
PI 475747	Melones	Paraguay, Boqueron	Americas	melo	melo	melo	1919046	clade 3
PI 476337	Sakor-polak 554	Uzbekistan	Central/West Asia	melo	melo	melo	1351849	clade 3
PI 476339	Zolotistaja	Russian Federation, Krasnodar	Central/West Asia	melo	melo	melo	921305	clade 3
PI 476341	Ic-kzyl Uzbenskaja 31	Uzbekistan	Central/West Asia	melo	melo	melo	978786	clade 3
PI 476342	Imljskaja	Kazakhstan	Central/West Asia	melo	melo	melo	931257	clade 3
PI 482393	TGR 96	Zimbabwe	Africa	NA	melo	agrestis	1194291	clade 1
PI 482394	Mudyiwa	Zimbabwe	Africa	NA	melo	agrestis	1458525	clade 1
PI 482395	Chikakaumbe	Zimbabwe	Africa	NA	melo	melo	1346581	clade 1
PI 482396	TGR 141	Zimbabwe	Africa	NA	melo	agrestis	1320754	clade 1
PI 482397	TGR 150	Zimbabwe	Africa	NA	melo	agrestis	1594464	clade 1
PI 482398	TGR 185	Zimbabwe	Africa	NA	melo	agrestis	1377104	clade 1
PI 482400	TGR 234	Zimbabwe	Africa	NA	melo	agrestis	1837283	clade 1
PI 482403	TGR 271	Zimbabwe	Africa	NA	melo	agrestis	1178218	clade 1
PI 482408	TGR 337	Zimbabwe	Africa	NA	melo	agrestis	1175099	clade 1
PI 482409	TGR 338	Zimbabwe	Africa	NA	melo	agrestis	1059754	clade 1
PI 482410	TGR 365	Zimbabwe	Africa	NA	melo	agrestis	1137281	clade 1
PI 482411	TGR 554	Zimbabwe	Africa	NA	melo	agrestis	997279	clade 1
PI 482414	TGR 1250	Zimbabwe	Africa	NA	melo	agrestis	1041146	clade 1
PI 482417	TGR 1420	Zimbabwe	Africa	NA	melo	agrestis	1129267	clade 1
PI 482420	TGR 1551	Zimbabwe	Africa	NA	melo	agrestis	1030620	clade 1
PI 482424	TGR 1709	Zimbabwe	Africa	NA	melo	agrestis	1115525	clade 1
PI 482427	TGR 1766	Zimbabwe	Africa	NA	melo	agrestis	1124446	clade 1
PI 482431	TGR 1937	Zimbabwe	Africa	NA	melo	agrestis	728044	clade 1
PI 482431	TGR 1937	Zimbabwe	Africa	NA	melo	agrestis	937387	clade 1
PI 482434	TGR 2047	Zimbabwe	Africa	NA	melo	agrestis	1036810	clade 1
PI 490997	WP 055	Turkey, Nigde	Turkey	melo	melo	agrestis	1659263	clade 3
PI 500362	ZM 1345	Zambia, Southern	Africa	NA	melo	agrestis	1071108	clade 1
PI 500375	ZM 1019	Zambia, Lusaka	Africa	NA	agrestis	agrestis	1402843	clade 1
PI 500379	ZM 1161	Zambia, Southern	Africa	NA	NA	agrestis	1187939	clade 1
PI 502328	AR 194	Russian Federation, Kalmykia	Central/West Asia	melo	melo	melo	1739921	clade 3
PI 502329	AR 212	Ukraine	Europe	melo	melo	melo	1020870	clade 3
PI 502330	AR 247	Russian Federation, Kalmykia	Central/West Asia	melo	melo	melo	1904591	clade 3
PI 503325	300685	Turkey, Antalya	Turkey	melo	melo	melo	1426211	clade 3
PI 504525	Punjab hybrid	India, Karnataka	India/Pakistan	NA	melo	melo	1460238	clade 3
PI 504526	Punjab sunheri	India, Karnataka	India/Pakistan	NA	melo	melo	1273088	clade 3
PI 504527	Pusa madhuras	India, Karnataka	India/Pakistan	NA	melo	melo	877626	clade 3
PI 504531	Gam	Korea, South	East_Asia	melo	melo	melo	1107624	clade 1
PI 504532	Meok	Korea, South	East_Asia	melo	melo	agrestis	1733222	clade 1
PI 504533	Yeolgol	Korea, South	East_Asia	melo	melo	melo	1275462	clade 1
PI 505602	ZM/A 5384	Zambia, Southern	Africa	NA	melo	agrestis	1676973	clade 1
PI 505610	ZM/A 5306	Zambia, Southern	Africa	NA	melo	agrestis	1507136	clade 1
PI 505611	ZM/A 5350	Zambia, Southern	Africa	NA	NA	agrestis	1541835	clade 1
PI 505612	ZM/A 5377	Zambia, Southern	Africa	NA	NA	agrestis	1522324	clade 1
PI 505613	ZM/A 5404	Zambia, Southern	Africa	NA	NA	agrestis	1789745	clade 1
PI 506440		Ukraine	Europe	melo	NA	melo	1686559	clade 3
PI 506458	Kolhoznitca 749	Russian Federation	Central/West Asia	melo	melo	melo	1183640	clade 3
PI 506459	Salgirskaja	Ukraine	Europe	melo	melo	melo	1206284	clade 3
PI 506460	Kuvshinka	Russian Federation, Krasnodar	Central/West Asia	melo	melo	melo	1482479	clade 3
PI 507871	2700794	Hungary	Europe	melo	melo	melo	1230970	clade 3
PI 507872	2701034	Hungary, Szabolcs-Szatmar	Europe	melo	melo	melo	1075718	clade 3
PI 508448	Morning star	Korea, South, Inchon	East_Asia	melo	melo	melo	1260597	clade 3
PI 512334	DDW 372	China, Guangxi	East_Asia	melo	melo	melo	1398613	clade 1
PI 512335	DDW 380	China, Guangdong	East_Asia	melo	melo	melo	1185962	clade 3
PI 512411	A-C-13	Spain, Zaragoza	Europe	melo	melo	melo	1464585	clade 3
PI 512413	A-C-16	Spain, Zaragoza	Europe	melo	melo	melo	1820653	clade 3
PI 512414	A-C-17	Spain, Zaragoza	Europe	melo	melo	melo	1619018	clade 3
PI 512417	AN-C-3	Spain, Cordoba	Europe	melo	melo	melo	1574989	clade 3
PI 512418	AN-C-4	Spain, Cordoba	Europe	melo	melo	melo	958780	clade 3
PI 512421	AN-C-7	Spain, Cordoba	Europe	melo	melo	melo	1243498	clade 3
PI 512423	AN-C-9	Spain, Cordoba	Europe	melo	melo	melo	1277642	clade 3
PI 512429	AN-C-15	Spain, Cordoba	Europe	melo	melo	melo	1053059	clade 3
PI 512431	AN-C-20	Spain, Granada	Europe	melo	melo	melo	1508302	clade 3
PI 512438	AN-C-31	Spain, Malaga	Europe	melo	melo	melo	1091262	clade 3
PI 512440	AN-C-33	Spain, Malaga	Europe	melo	melo	melo	984116	clade 3
PI 512441	AN-C-34	Spain, Malaga	Europe	melo	melo	melo	1121737	clade 3
PI 512442	AN-C-35	Spain, Malaga	Europe	melo	melo	melo	1362583	clade 3
PI 512443	AN-C-36	Spain, Malaga	Europe	melo	melo	melo	771430	clade 3
PI 512445	AN-C-38	Spain, Malaga	Europe	melo	melo	melo	1380028	clade 3
PI 512446	AN-C-39	Spain, Malaga	Europe	melo	melo	melo	767888	clade 3
PI 512447	AN-C-41	Spain, Malaga	Europe	melo	melo	melo	1395829	clade 3
PI 512448	AN-C-42	Spain, Malaga	Europe	melo	melo	melo	1301945	clade 3
PI 512450	AN-C-44	Spain, Malaga	Europe	melo	melo	melo	1505783	clade 3
PI 512458	AN-C-55	Spain, Cadiz	Europe	melo	melo	melo	1307582	clade 3
PI 512462	AN-C-60	Spain, Cadiz	Europe	melo	melo	melo	1445387	clade 3
PI 512475	AN-C-77	Spain, Jaen	Europe	melo	melo	melo	992881	clade 3
PI 512476	AN-C-78	Spain, Jaen	Europe	melo	melo	melo	1733031	clade 3
PI 512477	AN-C-79	Spain, Cadiz	Europe	melo	melo	melo	1348106	clade 3
PI 512478	AN-C-80	Spain, Cadiz	Europe	melo	melo	melo	1585610	clade 3
PI 512479	C-C-2	Spain, Tarragona	Europe	melo	melo	melo	1470210	clade 3
PI 512482	C-C-7	Spain, Tarragona	Europe	melo	melo	melo	1344853	clade 3
PI 512484	C-C-11	Spain, Tarragona	Europe	melo	melo	melo	1775907	clade 3
PI 512486	C-C-13	Spain, Lerida	Europe	melo	melo	melo	1411856	clade 3
PI 512487	C-C-15	Spain, Lerida	Europe	melo	melo	melo	1380898	clade 3
PI 512490	C-C-18	Spain, Lerida	Europe	melo	melo	melo	787901	clade 3
PI 512492	CM-C-2	Spain, Toledo	Europe	melo	melo	melo	959741	clade 3
PI 512494	CM-C-4	Spain, Caceres	Europe	melo	melo	melo	871824	clade 3
PI 512499	E-C-4	Spain, Caceres	Europe	melo	melo	melo	1079221	clade 3
PI 512501	E-C-6	Spain, Caceres	Europe	melo	melo	melo	1059140	clade 3
PI 512502	E-C-7	Spain, Caceres	Europe	melo	melo	melo	1121008	clade 3
PI 512503	E-C-8	Spain, Caceres	Europe	melo	melo	melo	892064	clade 3
PI 512504	E-C-9	Spain, Caceres	Europe	melo	melo	melo	1163056	clade 3
PI 512506	E-C-11	Spain, Caceres	Europe	melo	melo	melo	969563	clade 3
PI 512507	E-C-12	Spain, Caceres	Europe	melo	melo	melo	772944	clade 3
PI 512508	E-C-13	Spain, Badajoz	Europe	melo	melo	melo	1126757	clade 3
PI 512509	E-C-14	Spain, Badajoz	Europe	melo	melo	melo	1400318	clade 3
PI 512510	E-C-15	Spain, Badajoz	Europe	melo	melo	melo	1155736	clade 3
PI 512513	E-C-18	Spain, Badajoz	Europe	melo	melo	melo	1366181	clade 3
PI 512514	E-C-19	Spain, Badajoz	Europe	melo	melo	melo	1767276	clade 3
PI 512520	E-C-25	Spain, Caceres	Europe	melo	melo	melo	1277839	clade 3
PI 512521	E-C-27	Spain, Caceres	Europe	melo	melo	melo	1088740	clade 3
PI 512522	E-C-28	Spain, Badajoz	Europe	melo	melo	melo	1180463	clade 3
PI 512525	E-C-32	Spain, Caceres	Europe	melo	melo	melo	1109002	clade 3
PI 512527	V-C-4	Spain, Valencia	Europe	melo	melo	melo	1110800	clade 3
PI 512528	V-C-6	Spain, Valencia	Europe	melo	melo	melo	1378531	clade 3
PI 512530	V-C-12	Spain, Valencia	Europe	melo	melo	melo	1769006	clade 3
PI 512531	V-C-17	Spain, Castellon de Plana	Europe	melo	melo	melo	1188579	clade 3
PI 512532	V-C-19	Spain, Alicante	Europe	melo	melo	melo	1116626	clade 3
PI 512533	V-C-21	Spain, Alicante	Europe	melo	melo	melo	1145705	clade 3
PI 512534	V-C-22	Spain, Alicante	Europe	melo	melo	melo	950606	clade 3
PI 512535	V-C-23	Spain, Alicante	Europe	melo	melo	melo	1283320	clade 3
PI 512536	V-C-26	Spain, Alicante	Europe	melo	melo	melo	1265201	clade 3
PI 512538	V-C-29	Spain, Alicante	Europe	melo	melo	melo	1311291	clade 3
PI 512539	V-C-30	Spain, Alicante	Europe	melo	melo	melo	1193986	clade 3
PI 512540	V-C-32	Spain, Alicante	Europe	melo	melo	melo	1035133	clade 3
PI 512542	V-C-34	Spain, Alicante	Europe	melo	melo	melo	1310236	clade 3
PI 512543	V-C-35	Spain, Alicante	Europe	melo	melo	melo	1118303	clade 3
PI 512544	V-C-36	Spain, Alicante	Europe	melo	melo	melo	1157788	clade 3
PI 512545	V-C-37	Spain, Alicante	Europe	melo	melo	melo	1353212	clade 3
PI 512546	V-C-38	Spain, Alicante	Europe	melo	melo	melo	1307845	clade 3
PI 512547	V-C-39	Spain, Alicante	Europe	melo	melo	melo	1327668	clade 3
PI 512548	V-C-40	Spain, Alicante	Europe	melo	melo	melo	1386500	clade 3
PI 512550	V-C-44	Spain, Valencia	Europe	melo	melo	melo	1335079	clade 3
PI 512551	V-C-45	Spain, Valencia	Europe	melo	melo	melo	1077525	clade 3
PI 512552	V-C-46	Spain, Valencia	Europe	melo	melo	melo	1324629	clade 3
PI 512555	V-C-52	Spain, Alicante	Europe	melo	melo	melo	1253182	clade 3
PI 512558	V-C-56	Spain, Valencia	Europe	melo	melo	melo	1505055	clade 3
PI 512559	V-C-57	Spain, Valencia	Europe	melo	melo	melo	1224736	clade 3
PI 512561	V-C-63	Spain, Valencia	Europe	melo	melo	melo	1351973	clade 3
PI 512562	V-C-64	Spain, Valencia	Europe	melo	melo	melo	1298618	clade 3
PI 512563	V-C-66	Spain, Valencia	Europe	melo	melo	melo	1587119	clade 3
PI 512564	V-C-67	Spain, Valencia	Europe	melo	melo	melo	1861034	clade 3
PI 512565	V-C-68	Spain, Valencia	Europe	melo	melo	melo	1534541	clade 3
PI 512566	V-C-70	Spain, Castellon de Plana	Europe	melo	melo	melo	1367821	clade 3
PI 512567	V-C-71	Spain, Castellon de Plana	Europe	melo	melo	melo	1085344	clade 3
PI 512568	V-C-72	Spain, Castellon de Plana	Europe	melo	melo	melo	1606666	clade 3
PI 512569	V-C-73	Spain, Castellon de Plana	Europe	melo	melo	melo	1154438	clade 3
PI 512570	V-C-74	Spain, Castellon de Plana	Europe	melo	melo	melo	1302778	clade 3
PI 512571	V-C-75	Spain, Castellon de Plana	Europe	melo	melo	melo	1424328	clade 3
PI 512572	V-C-76	Spain, Castellon de Plana	Europe	melo	melo	melo	1228825	clade 3
PI 512573	V-C-79	Spain, Castellon de Plana	Europe	melo	melo	melo	1678052	clade 3
PI 512574	V-C-80	Spain, Castellon de Plana	Europe	melo	melo	melo	1309431	clade 3
PI 512575	V-C-81	Spain, Castellon de Plana	Europe	melo	melo	melo	1305101	clade 3
PI 512576	V-C-82	Spain, Castellon de Plana	Europe	melo	melo	melo	1551394	clade 3
PI 512577	V-C-83	Spain, Valencia	Europe	melo	melo	melo	1604605	clade 3
PI 512580	V-C-90	Spain, Valencia	Europe	melo	melo	melo	1367708	clade 3
PI 512581	V-C-92	Spain, Castellon de Plana	Europe	melo	melo	melo	1844546	clade 3
PI 512583	V-C-96	Spain, Castellon de Plana	Europe	melo	melo	melo	1820387	clade 3
PI 512585	V-C-98	Spain, Valencia	Europe	melo	melo	melo	1750867	clade 3
PI 512586	V-C-100	Spain, Valencia	Europe	melo	melo	melo	1229102	clade 3
PI 512588	V-C-102	Spain, Cuenca	Europe	melo	melo	melo	1809847	clade 3
PI 512589	V-C-103	Spain, Cuenca	Europe	melo	melo	melo	1611705	clade 3
PI 525105	43	Egypt, Sawhaj	Africa	NA	melo	melo	1354286	clade 3
PI 525106	47	Egypt, Sawhaj	Africa	NA	melo	melo	1295927	clade 3
PI 525113	90	Egypt, New Valley	Africa	NA	melo	melo	2135034	clade 3
PI 525116	126	Egypt, Asyut	Africa	NA	melo	melo	1654355	clade 3
PI 525123	Basosey	Egypt, Giza	Africa	NA	melo	melo	1981970	clade 3
PI 525124	325	Egypt, Daqahliya	Africa	NA	melo	melo	1651139	clade 3
PI 525128	378	Egypt, Faiyum	Africa	NA	melo	melo	1430339	clade 3
PI 525129	Shailan	Egypt, Faiyum	Africa	NA	melo	melo	1313945	clade 3
PI 525133	50	Egypt, Sawhaj	Africa	NA	melo	melo	950351	clade 3
PI 525135	Katta	Egypt, Asyut	Africa	NA	melo	melo	1163260	clade 3
PI 525139	174	Egypt, Minufiya	Africa	NA	melo	melo	1657239	clade 3
PI 525140	184	Egypt, Daqahliya	Africa	NA	melo	melo	1410277	clade 3
PI 525142	209	Egypt, Cairo	Africa	NA	melo	melo	1869159	clade 3
PI 525143	Shamey	Egypt, Giza	Africa	NA	melo	melo	1566408	clade 3
PI 527386	Bateikh	Algeria	Africa	NA	melo	melo	1969306	clade 3
PI 531298	EZUST ANANASZ	Hungary	Europe	melo	melo	melo	1141912	clade 3
PI 531303	POCOK	Hungary	Europe	melo	melo	melo	961034	clade 3
PI 531305	455	United Kingdom	Europe	melo	melo	melo	1511557	clade 3
PI 531306	456	Soviet Union, Former	Central/West Asia	melo	melo	melo	1238203	clade 3
PI 531528	CON	Israel	Central/West Asia	melo	melo	melo	1477246	clade 3
PI 531530	COR4	Israel	Central/West Asia	melo	melo	melo	1461207	clade 3
PI 531531	COR-2	Israel	Central/West Asia	melo	melo	melo	1362189	clade 3
PI 531532	CRO-B	Israel	Central/West Asia	melo	melo	melo	1398581	clade 3
PI 532156	7437	Oman	Central/West Asia	melo	melo	melo	1221023	clade 3
PI 532157	7458	Oman	Central/West Asia	melo	melo	melo	783330	clade 3
PI 532158	7471	Oman	Central/West Asia	melo	melo	melo	1263938	clade 3
PI 532822	HEI PI MIAN GUA	China, Shaanxi	East_Asia	melo	melo	melo	1163102	clade 1
PI 532824	LAN TIAN 4	China, Shaanxi	East_Asia	melo	melo	melo	1437632	clade 3
PI 532825	LAN TIAN 5	China, Shaanxi	East_Asia	melo	melo	melo	887465	clade 3
PI 532827	TIE DAN ZI	China, Shaanxi	East_Asia	melo	melo	melo	946216	clade 3
PI 532828	ZUI XIAN	China, Shaanxi	East_Asia	melo	melo	melo	1230709	clade 3
PI 532829	GOU GUA	China, Shaanxi	East_Asia	melo	agrestis	melo	1039758	clade 1
PI 532830	SHI DAO XIAN	China, Shaanxi	East_Asia	melo	agrestis	melo	1347902	clade 1
PI 532831	WEN GUA	China, Shaanxi	East_Asia	melo	melo	melo	1519289	clade 1
PI 532839	Chibbar	India	India/Pakistan	NA	melo	melo	994849	clade 2
PI 532840	Phut	India	India/Pakistan	NA	melo	melo	1357027	clade 2
PI 532841	Phut	India	India/Pakistan	NA	melo	melo	1100593	clade 2
PI 532929	Kharboza (melon)	Pakistan	India/Pakistan	NA	melo	melo	990201	clade 3
PI 534536	OA 216	Syria	Central/West Asia	melo	melo	melo	961102	clade 3
PI 534538	OA 301	Syria	Central/West Asia	melo	melo	melo	1107322	clade 3
PI 534600	OM 10333	Syria	Central/West Asia	melo	melo	melo	1108031	clade 3
PI 534601	OM 10349	Syria	Central/West Asia	melo	melo	melo	1020763	clade 3
PI 534603	OM 10384	Syria	Central/West Asia	melo	melo	melo	1350850	clade 3
PI 534604	OM 10397	Syria	Central/West Asia	melo	melo	melo	860356	clade 3
PI 534605	OM 10528	Syria	Central/West Asia	melo	melo	melo	1462531	clade 3
PI 536465	KLM-1567	Maldives	India/Pakistan	agrestis	melo	agrestis	1007627	clade 1
PI 536466	KLM-1636	Maldives	India/Pakistan	agrestis	melo	agrestis	1268262	clade 1
PI 536467	KLM-1641	Maldives	India/Pakistan	agrestis	melo	agrestis	802184	clade 1
PI 536468	KLM-1650	Maldives	India/Pakistan	agrestis	melo	agrestis	1740251	clade 1
PI 536469	KLM-1693	Maldives	India/Pakistan	agrestis	melo	agrestis	1561241	clade 1
PI 536470	KLM-1717	Maldives	India/Pakistan	agrestis	melo	agrestis	1631719	clade 1
PI 536472	KLM-1729	Maldives	India/Pakistan	agrestis	melo	agrestis	745087	clade 1
PI 536473	KLM-1733	Maldives	India/Pakistan	agrestis	agrestis	agrestis	1047627	clade 1
PI 536474	KLM-1742	Maldives	India/Pakistan	agrestis	melo	agrestis	735048	clade 1
PI 536475	KLM-1772	Maldives	India/Pakistan	agrestis	melo	agrestis	755674	clade 1
PI 536476	KLM-1785	Maldives	India/Pakistan	agrestis	agrestis	agrestis	700407	clade 1
PI 536477	KLM-1793	Maldives	India/Pakistan	agrestis	melo	agrestis	692575	clade 1
PI 536478	KLM-1819	Maldives	India/Pakistan	agrestis	melo	agrestis	674143	clade 1
PI 536479	KLM-1633	Maldives	India/Pakistan	agrestis	melo	agrestis	1359652	clade 1
PI 536480	KLM-1634	Maldives	India/Pakistan	agrestis	melo	agrestis	1304895	clade 1
PI 536481	KLM-1683	Maldives	India/Pakistan	agrestis	melo	agrestis	884754	clade 1
PI 536482	KLM-1895	Maldives	India/Pakistan	agrestis	NA	agrestis	1112914	clade 3
PI 537092	EUNCHUN	Korea, South	East_Asia	melo	melo	melo	1130748	clade 1
PI 537392	Jibbut	Pakistan	India/Pakistan	agrestis	agrestis	agrestis	966912	clade 1
PI 538889	AJC474	Kazakhstan	Central/West Asia	melo	melo	melo	1482534	clade 3
PI 540402	Vakharman	Turkmenistan	Central/West Asia	melo	melo	melo	1066800	clade 3
PI 540404	Sarik-Kaun	Uzbekistan	Central/West Asia	melo	melo	melo	1372787	clade 3
PI 540406	Guliabi Orange	Uzbekistan	Central/West Asia	melo	melo	melo	980982	clade 3
PI 540407	Obinnovvot	Uzbekistan	Central/West Asia	melo	melo	melo	1208812	clade 3
PI 540408	Khalt Khol	Uzbekistan	Central/West Asia	melo	melo	melo	1177107	clade 3
PI 540410	Buri kalla	Uzbekistan	Central/West Asia	melo	melo	melo	1114278	clade 3
PI 540413	TASHLAKY	Uzbekistan	Central/West Asia	melo	melo	melo	1238880	clade 3
PI 543752	Melon	Bolivia	Americas	melo	melo	melo	1326134	clade 3
PI 568247	Earlibush Crenshaw	United States, Kansas	Americas	melo	melo	melo	1630769	clade 3
PI 600732	GUSTO 45	United States	Americas	melo	melo	melo	996271	clade 3
PI 600754	TOP NET	United States	Americas	melo	melo	melo	1006935	clade 3
PI 600976	Top Net SR	United States	Americas	melo	melo	melo	1069001	clade 3
PI 600986	Marathon	United States, Minnesota	Americas	melo	melo	melo	1031238	clade 3
PI 600997	Musketeer	United States, California	Americas	melo	melo	melo	1736296	clade 3
PI 601164	Aurora	United States, Alabama	Americas	melo	melo	melo	1605995	clade 3
PI 601350	Sunglo Casaba	United States	Americas	melo	melo	melo	617544	clade 3
PI 601383	PMR 45 Full Net	United States	Americas	melo	melo	melo	1546896	clade 3
PI 614158	USM 001 B	India, Rajasthan	India/Pakistan	agrestis	melo	agrestis	1052928	clade 2
PI 614159	USM 001 C	India, Rajasthan	India/Pakistan	agrestis	melo	agrestis	1157576	clade 2
PI 614160	USM 002	India, Rajasthan	India/Pakistan	agrestis	melo	agrestis	1535123	clade 2
PI 614161	USM 004	India, Rajasthan	India/Pakistan	agrestis	melo	agrestis	1557123	clade 2
PI 614162	USM 005 A	India, Rajasthan	India/Pakistan	agrestis	melo	agrestis	1287499	clade 2
PI 614163	USM 005 B	India, Rajasthan	India/Pakistan	agrestis	melo	agrestis	1649451	clade 2
PI 614164	USM 006 A1	India, Rajasthan	India/Pakistan	agrestis	melo	agrestis	858745	clade 2
PI 614165	USM 006 A2	India, Rajasthan	India/Pakistan	agrestis	melo	agrestis	1001540	clade 2
PI 614166	USM 006 B	India, Rajasthan	India/Pakistan	agrestis	melo	agrestis	951059	clade 2
PI 614167	USM 006 C	India, Rajasthan	India/Pakistan	agrestis	melo	agrestis	1338193	clade 2
PI 614170	USM 010	India, Rajasthan	India/Pakistan	agrestis	melo	agrestis	1369377	clade 2
PI 614171	USM 011	India, Rajasthan	India/Pakistan	agrestis	melo	agrestis	1177184	clade 2
PI 614173	USM 013	India, Rajasthan	India/Pakistan	agrestis	agrestis	agrestis	925429	clade 2
PI 614174	USM 014	India, Rajasthan	India/Pakistan	agrestis	agrestis	agrestis	1923969	clade 2
PI 614176	USM 016	India, Rajasthan	India/Pakistan	agrestis	melo	agrestis	902963	clade 2
PI 614177	USM 017 A	India, Rajasthan	India/Pakistan	agrestis	melo	agrestis	866003	clade 2
PI 614178	USM 017 B	India, Rajasthan	India/Pakistan	agrestis	melo	agrestis	985157	clade 2
PI 614179	USM 018	India, Rajasthan	India/Pakistan	agrestis	melo	agrestis	932915	clade 2
PI 614180	USM 019	India, Rajasthan	India/Pakistan	agrestis	melo	agrestis	1310163	clade 2
PI 614181	USM 020 A	India, Rajasthan	India/Pakistan	agrestis	melo	agrestis	1228739	clade 2
PI 614182	USM 020 B	India, Rajasthan	India/Pakistan	agrestis	melo	agrestis	1104064	clade 2
PI 614183	USM 021	India, Rajasthan	India/Pakistan	agrestis	melo	agrestis	814680	clade 2
PI 614184	USM 022	India, Rajasthan	India/Pakistan	agrestis	melo	agrestis	1257165	clade 2
PI 614185	USM 024 A	India, Rajasthan	India/Pakistan	agrestis	melo	agrestis	1266544	clade 2
PI 614186	USM 024 B	India, Rajasthan	India/Pakistan	agrestis	melo	agrestis	1124676	clade 1
PI 614187	USM 025	India, Rajasthan	India/Pakistan	agrestis	melo	agrestis	1127635	clade 2
PI 614188	USM 027	India, Rajasthan	India/Pakistan	agrestis	melo	agrestis	1186642	clade 2
PI 614189	USM 028	India, Rajasthan	India/Pakistan	agrestis	melo	agrestis	1077823	clade 2
PI 614190	USM 029	India, Rajasthan	India/Pakistan	agrestis	melo	agrestis	979167	clade 2
PI 614191	USM 030	India, Rajasthan	India/Pakistan	agrestis	melo	agrestis	922190	clade 2
PI 614192	USM 031	India, Rajasthan	India/Pakistan	agrestis	melo	agrestis	1323937	clade 2
PI 614193	USM 032	India, Rajasthan	India/Pakistan	agrestis	melo	agrestis	1531603	clade 2
PI 614194	USM 033	India, Rajasthan	India/Pakistan	agrestis	melo	agrestis	1635846	clade 2
PI 614196	USM 035	India, Rajasthan	India/Pakistan	agrestis	melo	agrestis	1009216	clade 2
PI 614197	USM 036	India, Rajasthan	India/Pakistan	agrestis	melo	agrestis	1336984	clade 2
PI 614198	USM 037	India, Rajasthan	India/Pakistan	agrestis	melo	agrestis	1260198	clade 2
PI 614199	USM 038	India, Rajasthan	India/Pakistan	agrestis	melo	agrestis	1135919	clade 2
PI 614200	USM 039	India, Rajasthan	India/Pakistan	agrestis	melo	agrestis	968357	clade 2
PI 614201	USM 040	India, Rajasthan	India/Pakistan	agrestis	melo	agrestis	1260250	clade 2
PI 614202	USM 041	India, Rajasthan	India/Pakistan	agrestis	melo	agrestis	838942	clade 2
PI 614203	USM 042 A	India, Rajasthan	India/Pakistan	agrestis	melo	agrestis	1043310	clade 2
PI 614204	USM 042 B	India, Rajasthan	India/Pakistan	agrestis	melo	agrestis	949974	clade 2
PI 614205	USM 043 A	India, Rajasthan	India/Pakistan	agrestis	melo	agrestis	1328980	clade 2
PI 614206	USM 043 B	India, Rajasthan	India/Pakistan	agrestis	melo	agrestis	1440179	clade 2
PI 614207	USM 044	India, Rajasthan	India/Pakistan	agrestis	melo	agrestis	1207272	clade 2
PI 614208	USM 045	India, Rajasthan	India/Pakistan	agrestis	melo	agrestis	1523518	clade 2
PI 614209	USM 046	India, Rajasthan	India/Pakistan	agrestis	melo	agrestis	1226716	clade 2
PI 614210	USM 047	India, Rajasthan	India/Pakistan	agrestis	melo	agrestis	1106523	clade 2
PI 614211	USM 048	India, Rajasthan	India/Pakistan	agrestis	melo	agrestis	1394139	clade 2
PI 614212	USM 049	India, Rajasthan	India/Pakistan	agrestis	melo	agrestis	1359873	clade 2
PI 614213	USM 050	India, Rajasthan	India/Pakistan	agrestis	melo	agrestis	1336599	clade 2
PI 614214	USM 051	India, Rajasthan	India/Pakistan	agrestis	melo	agrestis	1316148	clade 2
PI 614215	USM 052	India, Rajasthan	India/Pakistan	agrestis	melo	agrestis	996012	clade 2
PI 614216	USM 053	India, Rajasthan	India/Pakistan	agrestis	melo	agrestis	1042468	clade 2
PI 614217	USM 054	India, Rajasthan	India/Pakistan	agrestis	melo	agrestis	949739	clade 2
PI 614218	USM 055	India, Rajasthan	India/Pakistan	agrestis	melo	agrestis	1517459	clade 2
PI 614219	USM 056	India, Rajasthan	India/Pakistan	agrestis	melo	agrestis	1164493	clade 2
PI 614220	USM 057	India, Rajasthan	India/Pakistan	agrestis	melo	agrestis	1768340	clade 2
PI 614221	USM 058	India, Rajasthan	India/Pakistan	agrestis	melo	agrestis	1514123	clade 2
PI 614222	USM 059	India, Rajasthan	India/Pakistan	agrestis	melo	agrestis	1815756	clade 2
PI 614223	USM 060	India, Rajasthan	India/Pakistan	agrestis	melo	agrestis	1407671	clade 2
PI 614225	USM 062	India, Rajasthan	India/Pakistan	agrestis	melo	agrestis	1358560	clade 2
PI 614226	USM 063	India, Rajasthan	India/Pakistan	agrestis	melo	agrestis	1742696	clade 2
PI 614227	USM 064	India, Rajasthan	India/Pakistan	agrestis	melo	agrestis	1696039	clade 2
PI 614228	USM 065	India, Rajasthan	India/Pakistan	agrestis	melo	agrestis	1189407	clade 2
PI 614229	USM 066	India, Rajasthan	India/Pakistan	agrestis	melo	agrestis	1007579	clade 2
PI 614230	USM 067	India, Rajasthan	India/Pakistan	agrestis	melo	agrestis	847049	clade 2
PI 614231	USM 068	India, Rajasthan	India/Pakistan	agrestis	melo	agrestis	1092678	clade 2
PI 614233	USM 070	India, Rajasthan	India/Pakistan	agrestis	melo	agrestis	1206737	clade 2
PI 614234	USM 071	India, Rajasthan	India/Pakistan	agrestis	melo	agrestis	1239281	clade 2
PI 614235	USM 072	India, Rajasthan	India/Pakistan	agrestis	melo	agrestis	1225617	clade 2
PI 614236	USM 073	India, Rajasthan	India/Pakistan	agrestis	melo	agrestis	1113886	clade 2
PI 614237	USM 074 A	India, Rajasthan	India/Pakistan	agrestis	melo	agrestis	1151009	clade 2
PI 614239	USM 075	India, Rajasthan	India/Pakistan	agrestis	melo	agrestis	1547175	clade 2
PI 614240	USM 076 A	India, Rajasthan	India/Pakistan	agrestis	melo	agrestis	966058	clade 2
PI 614241	USM 077	India, Rajasthan	India/Pakistan	agrestis	melo	agrestis	997306	clade 2
PI 614242	USM 078 A	India, Rajasthan	India/Pakistan	agrestis	melo	agrestis	1394712	clade 2
PI 614243	USM 078 B	India, Rajasthan	India/Pakistan	agrestis	melo	agrestis	933535	clade 2
PI 614244	USM 079	India, Rajasthan	India/Pakistan	agrestis	melo	agrestis	1385868	clade 2
PI 614245	USM 080	India, Rajasthan	India/Pakistan	agrestis	melo	agrestis	2089112	clade 2
PI 614246	USM 081	India, Rajasthan	India/Pakistan	agrestis	melo	agrestis	1972487	clade 2
PI 614247	USM 082	India, Rajasthan	India/Pakistan	agrestis	melo	agrestis	1150171	clade 2
PI 614248	USM 083	India, Rajasthan	India/Pakistan	agrestis	melo	agrestis	1835141	clade 2
PI 614250	USM 084 B2	India, Rajasthan	India/Pakistan	agrestis	melo	agrestis	1471853	clade 2
PI 614251	USM 085	India, Rajasthan	India/Pakistan	agrestis	melo	agrestis	1728013	clade 2
PI 614252	USM 086	India, Rajasthan	India/Pakistan	agrestis	melo	agrestis	1359202	clade 2
PI 614253	USM 087	India, Rajasthan	India/Pakistan	agrestis	melo	agrestis	1638462	clade 2
PI 614254	USM 088 A	India, Rajasthan	India/Pakistan	agrestis	melo	agrestis	1330266	clade 2
PI 614255	USM 088 B	India, Rajasthan	India/Pakistan	agrestis	melo	agrestis	1711653	clade 2
PI 614256	USM 089	India, Rajasthan	India/Pakistan	agrestis	melo	agrestis	1329381	clade 2
PI 614257	USM 090	India, Rajasthan	India/Pakistan	agrestis	melo	agrestis	1704297	clade 2
PI 614258	USM 091	India, Rajasthan	India/Pakistan	agrestis	melo	agrestis	1145428	clade 2
PI 614259	USM 092	India, Rajasthan	India/Pakistan	agrestis	melo	agrestis	2061521	clade 2
PI 614261	USM 095	India, Rajasthan	India/Pakistan	agrestis	melo	agrestis	1643859	clade 2
PI 614262	USM 096 A	India, Rajasthan	India/Pakistan	agrestis	melo	agrestis	1637951	clade 2
PI 614264	USM 097	India, Rajasthan	India/Pakistan	agrestis	melo	agrestis	1508380	clade 2
PI 614265	USM 099 A	India, Rajasthan	India/Pakistan	agrestis	melo	agrestis	1764673	clade 2
PI 614266	USM 099 B	India, Rajasthan	India/Pakistan	agrestis	melo	agrestis	1811993	clade 2
PI 614267	USM 101	India, Rajasthan	India/Pakistan	agrestis	melo	agrestis	1454391	clade 2
PI 614268	USM 102	India, Rajasthan	India/Pakistan	agrestis	melo	agrestis	795398	clade 2
PI 614269	USM 105	India, Rajasthan	India/Pakistan	agrestis	melo	melo	1117195	clade 3
PI 614270	USM 112	India, Rajasthan	India/Pakistan	agrestis	melo	melo	1390113	clade 3
PI 614271	USM 117	India, Rajasthan	India/Pakistan	agrestis	melo	melo	1534661	clade 3
PI 614272	USM 118	India, Rajasthan	India/Pakistan	agrestis	melo	agrestis	1225663	clade 3
PI 614273	USM 132	India, Rajasthan	India/Pakistan	agrestis	melo	agrestis	1231584	clade 2
PI 614274	USM 133	India, Rajasthan	India/Pakistan	agrestis	melo	agrestis	1659243	clade 2
PI 614275	USM 134	India, Rajasthan	India/Pakistan	agrestis	melo	agrestis	1245578	clade 2
PI 614276	USM 135	India, Rajasthan	India/Pakistan	agrestis	melo	agrestis	1308073	clade 2
PI 614277	USM 136	India, Rajasthan	India/Pakistan	agrestis	melo	agrestis	1790146	clade 2
PI 614278	USM 138	India, Rajasthan	India/Pakistan	agrestis	melo	agrestis	1566901	clade 2
PI 614280	USM 144	India, Rajasthan	India/Pakistan	agrestis	melo	agrestis	1224308	clade 2
PI 614281	USM 145	India, Rajasthan	India/Pakistan	agrestis	melo	agrestis	1153065	clade 2
PI 614282	USM 146	India, Rajasthan	India/Pakistan	agrestis	melo	agrestis	1309203	clade 2
PI 614283	USM 147	India, Rajasthan	India/Pakistan	agrestis	melo	agrestis	1146274	clade 2
PI 614284	USM 148	India, Rajasthan	India/Pakistan	agrestis	melo	agrestis	1378472	clade 2
PI 614285	USM 149	India, Rajasthan	India/Pakistan	agrestis	melo	agrestis	1841106	clade 2
PI 614287	USM 151	India, Rajasthan	India/Pakistan	agrestis	melo	agrestis	991038	clade 2
PI 614289	USM 153	India, Rajasthan	India/Pakistan	agrestis	melo	agrestis	903195	clade 2
PI 614290	USM 154 A	India, Rajasthan	India/Pakistan	agrestis	melo	agrestis	1141750	clade 2
PI 614291	USM 154 B	India, Rajasthan	India/Pakistan	agrestis	melo	agrestis	637939	clade 2
PI 614292	USM 155	India, Rajasthan	India/Pakistan	agrestis	melo	agrestis	1403260	clade 2
PI 614294	USM 157	India, Rajasthan	India/Pakistan	agrestis	melo	agrestis	1168769	clade 2
PI 614295	USM 158	India, Rajasthan	India/Pakistan	agrestis	melo	agrestis	1453688	clade 2
PI 614296	USM 159	India, Rajasthan	India/Pakistan	agrestis	melo	agrestis	1132239	clade 2
PI 614297	USM 160	India, Rajasthan	India/Pakistan	agrestis	melo	agrestis	1157900	clade 2
PI 614298	USM 161	India, Rajasthan	India/Pakistan	agrestis	melo	agrestis	1218947	clade 2
PI 614299	USM 162	India, Rajasthan	India/Pakistan	agrestis	melo	agrestis	1332337	clade 2
PI 614301	USM 164	India, Rajasthan	India/Pakistan	agrestis	melo	agrestis	1392253	clade 2
PI 614302	USM 165	India, Rajasthan	India/Pakistan	agrestis	melo	agrestis	1370041	clade 2
PI 614303	USM 166	India, Rajasthan	India/Pakistan	agrestis	melo	agrestis	1171478	clade 2
PI 614304	USM 167	India, Rajasthan	India/Pakistan	agrestis	agrestis	agrestis	829691	clade 2
PI 614305	USM 168	India, Rajasthan	India/Pakistan	agrestis	melo	agrestis	1443835	clade 2
PI 614306	USM 169	India, Rajasthan	India/Pakistan	agrestis	melo	agrestis	994887	clade 2
PI 614307	USM 170	India, Rajasthan	India/Pakistan	agrestis	agrestis	agrestis	1051398	clade 2
PI 614308	USM 171	India, Rajasthan	India/Pakistan	agrestis	agrestis	agrestis	902333	clade 2
PI 614309	USM 172	India, Rajasthan	India/Pakistan	agrestis	agrestis	agrestis	847419	clade 2
PI 614310	USM 173	India, Rajasthan	India/Pakistan	agrestis	melo	agrestis	1184060	clade 2
PI 614311	USM 174	India, Rajasthan	India/Pakistan	agrestis	melo	agrestis	926424	clade 2
PI 614312	USM 176	India, Rajasthan	India/Pakistan	agrestis	melo	agrestis	1292786	clade 2
PI 614313	USM 177	India, Rajasthan	India/Pakistan	agrestis	melo	agrestis	649648	clade 2
PI 614314	USM 179	India, Rajasthan	India/Pakistan	agrestis	melo	agrestis	1120981	clade 2
PI 614315	USM 180	India, Rajasthan	India/Pakistan	agrestis	melo	agrestis	1402910	clade 2
PI 614316	USM 181	India, Rajasthan	India/Pakistan	agrestis	melo	agrestis	1276922	clade 2
PI 614317	USM 183 A	India, Rajasthan	India/Pakistan	agrestis	melo	agrestis	1428534	clade 2
PI 614318	USM 183 B	India, Rajasthan	India/Pakistan	agrestis	melo	agrestis	1227885	clade 2
PI 614319	USM 184	India, Rajasthan	India/Pakistan	agrestis	melo	agrestis	1421548	clade 2
PI 614320	USM 185	India, Rajasthan	India/Pakistan	agrestis	melo	agrestis	1039021	clade 2
PI 614321	USM 186	India, Rajasthan	India/Pakistan	agrestis	melo	agrestis	1112993	clade 2
PI 614322	USM 187	India, Rajasthan	India/Pakistan	agrestis	melo	agrestis	1058430	clade 2
PI 614323	USM 188	India, Rajasthan	India/Pakistan	agrestis	agrestis	agrestis	1299629	clade 2
PI 614324	USM 189	India, Rajasthan	India/Pakistan	agrestis	melo	agrestis	1142269	clade 2
PI 614325	USM 190	India, Rajasthan	India/Pakistan	agrestis	agrestis	agrestis	1502261	clade 2
PI 614326	USM 191	India, Rajasthan	India/Pakistan	agrestis	melo	agrestis	1347170	clade 2
PI 614327	USM 192	India, Rajasthan	India/Pakistan	agrestis	agrestis	agrestis	1410686	clade 2
PI 614328	USM 194 A	India, Rajasthan	India/Pakistan	agrestis	agrestis	agrestis	1148423	clade 2
PI 614329	USM 194 B	India, Rajasthan	India/Pakistan	agrestis	agrestis	agrestis	1572371	clade 2
PI 614330	USM 195	India, Rajasthan	India/Pakistan	agrestis	agrestis	agrestis	1576603	clade 2
PI 614331	USM 196	India, Rajasthan	India/Pakistan	agrestis	melo	agrestis	1649104	clade 2
PI 614332	USM 197	India, Rajasthan	India/Pakistan	agrestis	melo	agrestis	1185585	clade 2
PI 614333	USM 198	India, Rajasthan	India/Pakistan	agrestis	melo	agrestis	865964	clade 2
PI 614334	USM 199 A	India, Rajasthan	India/Pakistan	agrestis	agrestis	agrestis	1267921	clade 2
PI 614335	USM 199 B	India, Rajasthan	India/Pakistan	agrestis	agrestis	agrestis	1284434	clade 2
PI 614336	USM 200	India, Rajasthan	India/Pakistan	agrestis	melo	agrestis	1103628	clade 2
PI 614337	USM 201	India, Rajasthan	India/Pakistan	agrestis	melo	agrestis	1311318	clade 2
PI 614338	USM 202	India, Rajasthan	India/Pakistan	agrestis	melo	agrestis	942132	clade 2
PI 614339	USM 203	India, Rajasthan	India/Pakistan	agrestis	melo	agrestis	1085293	clade 2
PI 614340	USM 204	India, Rajasthan	India/Pakistan	agrestis	melo	agrestis	1184712	clade 2
PI 614341	USM 205	India, Rajasthan	India/Pakistan	agrestis	agrestis	agrestis	1245264	clade 2
PI 614342	USM 206	India, Rajasthan	India/Pakistan	agrestis	melo	agrestis	1408729	clade 2
PI 614343	USM 207	India, Rajasthan	India/Pakistan	agrestis	melo	agrestis	1454119	clade 2
PI 614344	USM 208	India, Rajasthan	India/Pakistan	agrestis	melo	agrestis	1311113	clade 2
PI 614345	USM 209	India, Rajasthan	India/Pakistan	agrestis	melo	agrestis	1361836	clade 2
PI 614346	USM 210	India, Rajasthan	India/Pakistan	agrestis	melo	agrestis	1028024	clade 2
PI 614347	USM 211	India, Rajasthan	India/Pakistan	agrestis	melo	agrestis	1244169	clade 2
PI 614348	USM 212	India, Rajasthan	India/Pakistan	agrestis	melo	agrestis	1120810	clade 2
PI 614349	USM 213	India, Rajasthan	India/Pakistan	agrestis	melo	agrestis	1277527	clade 2
PI 614350	USM 214	India, Rajasthan	India/Pakistan	agrestis	melo	agrestis	1113008	clade 2
PI 614351	USM 215	India, Rajasthan	India/Pakistan	agrestis	melo	agrestis	1106566	clade 2
PI 614352	USM 216	India, Rajasthan	India/Pakistan	agrestis	melo	agrestis	1515147	clade 2
PI 614353	USM 217	India, Rajasthan	India/Pakistan	agrestis	melo	agrestis	1142064	clade 2
PI 614354	USM 223	India, Rajasthan	India/Pakistan	agrestis	agrestis	agrestis	1669477	clade 2
PI 614355	USM 224	India, Rajasthan	India/Pakistan	agrestis	agrestis	agrestis	1173699	clade 2
PI 614356	USM 226	India, Rajasthan	India/Pakistan	agrestis	agrestis	agrestis	1448007	clade 2
PI 614357	USM 227	India, Rajasthan	India/Pakistan	agrestis	agrestis	agrestis	1577693	clade 2
PI 614358	USM 228	India, Rajasthan	India/Pakistan	agrestis	melo	agrestis	1484271	clade 2
PI 614359	USM 229	India, Rajasthan	India/Pakistan	agrestis	agrestis	agrestis	1163110	clade 2
PI 614360	USM 230	India, Rajasthan	India/Pakistan	agrestis	agrestis	agrestis	884070	clade 2
PI 614361	USM 231	India, Rajasthan	India/Pakistan	agrestis	agrestis	agrestis	849532	clade 2
PI 614362	USM 232 A	India, Rajasthan	India/Pakistan	agrestis	agrestis	agrestis	1156107	clade 2
PI 614363	USM 233	India, Rajasthan	India/Pakistan	agrestis	agrestis	agrestis	1360577	clade 2
PI 614364	USM 234	India, Rajasthan	India/Pakistan	agrestis	agrestis	agrestis	2365753	clade 2
PI 614365	USM 235	India, Rajasthan	India/Pakistan	agrestis	agrestis	agrestis	1145552	clade 2
PI 614366	USM 236 B	India, Rajasthan	India/Pakistan	agrestis	agrestis	agrestis	1183042	clade 1
PI 614367	USM 238	India, Rajasthan	India/Pakistan	agrestis	agrestis	agrestis	962135	clade 2
PI 614368	USM 240	India, Rajasthan	India/Pakistan	agrestis	agrestis	agrestis	1584905	clade 2
PI 614369	USM 241	India, Rajasthan	India/Pakistan	agrestis	NA	agrestis	1338493	clade 2
PI 614370	USM 242	India, Rajasthan	India/Pakistan	melo	melo	melo	800620	clade 1
PI 614371	USM 243	India, Rajasthan	India/Pakistan	agrestis	NA	agrestis	928152	clade 2
PI 614372	USM 244	India, Rajasthan	India/Pakistan	agrestis	NA	agrestis	1235552	clade 1
PI 614373	USM 246	India, Rajasthan	India/Pakistan	agrestis	NA	agrestis	1123494	clade 1
PI 614374	USM 247	India, Rajasthan	India/Pakistan	agrestis	melo	agrestis	1016660	clade 2
PI 614375	USM 248 A	India, Rajasthan	India/Pakistan	melo	melo	melo	959787	clade 3
PI 614376	USM 248 B	India, Rajasthan	India/Pakistan	agrestis	NA	agrestis	1973276	clade 2
PI 614377	USM 249	India, Rajasthan	India/Pakistan	agrestis	NA	agrestis	1376231	clade 2
PI 614378	USM 251	India, Rajasthan	India/Pakistan	agrestis	NA	agrestis	1302093	clade 1
PI 614379	USM 254	India, Rajasthan	India/Pakistan	agrestis	NA	agrestis	1359274	clade 1
PI 614381	USM 258	India, Rajasthan	India/Pakistan	agrestis	melo	agrestis	1601784	clade 2
PI 614383	USM 260	India, Rajasthan	India/Pakistan	agrestis	NA	agrestis	1046273	clade 1
PI 614384	USM 263	India, Rajasthan	India/Pakistan	melo	melo	melo	819715	clade 3
PI 614385	USM 264	India, Rajasthan	India/Pakistan	melo	melo	melo	1368302	clade 1
PI 614386	USM 271	India, Rajasthan	India/Pakistan	agrestis	melo	agrestis	1283029	clade 1
PI 614387	USM 273	India, Rajasthan	India/Pakistan	melo	melo	melo	1420940	clade 3
PI 614388	USM 279	India, Rajasthan	India/Pakistan	melo	melo	melo	1223925	clade 2
PI 614390	USM 283	India, Rajasthan	India/Pakistan	agrestis	agrestis	agrestis	1173762	clade 1
PI 614391	USM 284	India, Rajasthan	India/Pakistan	agrestis	agrestis	agrestis	1266560	clade 1
PI 614392	USM 285	India, Rajasthan	India/Pakistan	agrestis	agrestis	agrestis	1086957	clade 1
PI 614393	USM 286	India, Rajasthan	India/Pakistan	agrestis	agrestis	agrestis	1006081	clade 1
PI 614395	USM 288 A	India, Rajasthan	India/Pakistan	agrestis	agrestis	agrestis	942024	clade 1
PI 614396	USM 288 B	India, Rajasthan	India/Pakistan	agrestis	agrestis	agrestis	1192030	clade 1
PI 614397	USM 289	India, Rajasthan	India/Pakistan	agrestis	agrestis	agrestis	970532	clade 1
PI 614398	USM 290	India, Rajasthan	India/Pakistan	agrestis	agrestis	agrestis	1044869	clade 1
PI 614399	USM 291	India, Rajasthan	India/Pakistan	agrestis	agrestis	agrestis	1132112	clade 2
PI 614400	USM 292	India, Rajasthan	India/Pakistan	agrestis	melo	agrestis	888377	clade 1
PI 614401	USM 293	India, Rajasthan	India/Pakistan	agrestis	melo	agrestis	1049971	clade 1
PI 614402	USM 294	India, Rajasthan	India/Pakistan	agrestis	melo	agrestis	885277	clade 1
PI 614403	USM 295	India, Rajasthan	India/Pakistan	agrestis	melo	agrestis	900216	clade 1
PI 614404	USM 296	India, Rajasthan	India/Pakistan	agrestis	melo	agrestis	927698	clade 1
PI 614405	USM 297	India, Rajasthan	India/Pakistan	agrestis	melo	agrestis	1165514	clade 1
PI 614406	USM 301	India, Rajasthan	India/Pakistan	agrestis	melo	agrestis	1148287	clade 1
PI 614407	USM 331	India, Rajasthan	India/Pakistan	agrestis	NA	agrestis	1238865	clade 1
PI 614409	USM 341	India, Rajasthan	India/Pakistan	agrestis	agrestis	agrestis	1141850	clade 2
PI 614410	USM 342	India, Rajasthan	India/Pakistan	agrestis	agrestis	agrestis	1930443	clade 2
PI 614412	USM 344	India, Rajasthan	India/Pakistan	agrestis	agrestis	agrestis	1998311	clade 2
PI 614413	USM 345	India, Rajasthan	India/Pakistan	agrestis	agrestis	agrestis	1549511	clade 2
PI 614414	USM 346	India, Rajasthan	India/Pakistan	agrestis	agrestis	agrestis	856426	clade 2
PI 614417	USM 349	India, Rajasthan	India/Pakistan	agrestis	agrestis	agrestis	1186312	clade 2
PI 614419	USM 362	India, Rajasthan	India/Pakistan	agrestis	NA	agrestis	764013	clade 2
PI 614420	USM 363	India, Rajasthan	India/Pakistan	agrestis	NA	agrestis	961689	clade 2
PI 614421	USM 365	India, Rajasthan	India/Pakistan	agrestis	NA	agrestis	900645	clade 2
PI 614422	USM 366	India, Rajasthan	India/Pakistan	agrestis	NA	agrestis	1069304	clade 2
PI 614423	USM 367	India, Rajasthan	India/Pakistan	agrestis	NA	agrestis	981904	clade 2
PI 614424	USM 368	India, Rajasthan	India/Pakistan	agrestis	NA	agrestis	806335	clade 2
PI 614425	USM 369	India, Rajasthan	India/Pakistan	agrestis	NA	agrestis	1531979	clade 2
PI 614428	USM 373	India, Rajasthan	India/Pakistan	agrestis	agrestis	agrestis	807923	clade 2
PI 614429	USM 375	India, Rajasthan	India/Pakistan	agrestis	agrestis	agrestis	764988	clade 2
PI 614430	USM 376	India, Rajasthan	India/Pakistan	agrestis	agrestis	agrestis	885072	clade 1
PI 614431	USM 377	India, Rajasthan	India/Pakistan	agrestis	agrestis	agrestis	1087417	clade 1
PI 614432	USM 378	India, Rajasthan	India/Pakistan	agrestis	agrestis	agrestis	1006965	clade 2
PI 614433	USM 379	India, Rajasthan	India/Pakistan	agrestis	agrestis	agrestis	1685326	clade 1
PI 614435	USM 381	India, Rajasthan	India/Pakistan	agrestis	agrestis	agrestis	1011797	clade 1
PI 614436	USM 382	India, Rajasthan	India/Pakistan	agrestis	agrestis	agrestis	816422	clade 2
PI 614437	USM 383	India, Rajasthan	India/Pakistan	agrestis	agrestis	agrestis	981318	clade 1
PI 614438	USM 384	India, Gujarat	India/Pakistan	agrestis	agrestis	agrestis	860330	clade 2
PI 614439	USM 385	India, Gujarat	India/Pakistan	agrestis	agrestis	agrestis	1012487	clade 1
PI 614440	USM 386	India, Gujarat	India/Pakistan	agrestis	agrestis	agrestis	1138693	clade 1
PI 614441	USM 387	India, Gujarat	India/Pakistan	agrestis	agrestis	agrestis	1592769	clade 1
PI 614442	USM 388	India, Gujarat	India/Pakistan	agrestis	agrestis	agrestis	1316281	clade 1
PI 614443	USM 389	India, Rajasthan	India/Pakistan	agrestis	melo	agrestis	827157	clade 2
PI 614444	USM 390	India, Rajasthan	India/Pakistan	agrestis	melo	agrestis	1075442	clade 2
PI 614445	USM 391	India, Rajasthan	India/Pakistan	agrestis	melo	agrestis	1070341	clade 2
PI 614446	USM 392	India, Rajasthan	India/Pakistan	agrestis	melo	agrestis	1064643	clade 2
PI 614447	USM 393	India, Rajasthan	India/Pakistan	agrestis	melo	agrestis	1022706	clade 2
PI 614448	USM 394	India, Rajasthan	India/Pakistan	agrestis	melo	agrestis	1223845	clade 2
PI 614449	USM 395	India, Rajasthan	India/Pakistan	agrestis	melo	agrestis	1033771	clade 2
PI 614450	USM 396	India, Rajasthan	India/Pakistan	agrestis	melo	agrestis	1109394	clade 2
PI 614451	USM 397	India, Rajasthan	India/Pakistan	agrestis	melo	agrestis	1024162	clade 2
PI 614452	USM 398	India, Rajasthan	India/Pakistan	agrestis	melo	agrestis	884080	clade 2
PI 614453	USM 399	India, Rajasthan	India/Pakistan	agrestis	melo	agrestis	1245980	clade 2
PI 614454	USM 400	India, Rajasthan	India/Pakistan	agrestis	melo	agrestis	925383	clade 2
PI 614455	USM 401	India, Rajasthan	India/Pakistan	agrestis	melo	agrestis	949976	clade 2
PI 614456	USM 403	India, Rajasthan	India/Pakistan	agrestis	agrestis	agrestis	872339	clade 2
PI 614457	USM 404	India, Rajasthan	India/Pakistan	agrestis	agrestis	agrestis	1434983	clade 2
PI 614458	USM 406	India, Rajasthan	India/Pakistan	agrestis	agrestis	agrestis	1088767	clade 2
PI 614459	USM 419	India, Rajasthan	India/Pakistan	agrestis	melo	agrestis	1075533	clade 2
PI 614461	USM 422	India, Rajasthan	India/Pakistan	agrestis	melo	melo	1282690	clade 3
PI 614462	USM 423	India, Rajasthan	India/Pakistan	agrestis	melo	melo	1463252	clade 3
PI 614465	KSM 428	India, Madhya Pradesh	India/Pakistan	agrestis	agrestis	agrestis	1413371	clade 1
PI 614467	KSM 430	India, Madhya Pradesh	India/Pakistan	agrestis	agrestis	agrestis	1126623	clade 1
PI 614472	KSM 439	India, Madhya Pradesh	India/Pakistan	agrestis	melo	agrestis	2063913	clade 1
PI 614473	KSM 440	India, Madhya Pradesh	India/Pakistan	agrestis	melo	melo	616030	clade 3
PI 614474	KSM 442	India, Madhya Pradesh	India/Pakistan	melo	melo	melo	1127747	clade 1
PI 614475	KSM 444	India, Madhya Pradesh	India/Pakistan	agrestis	melo	agrestis	1507576	clade 3
PI 614476	KSM 445	India, Madhya Pradesh	India/Pakistan	agrestis	melo	melo	1030370	clade 3
PI 614479	KSM 449	India, Madhya Pradesh	India/Pakistan	agrestis	agrestis	agrestis	1443346	clade 1
PI 614481	KSM 453	India, Madhya Pradesh	India/Pakistan	agrestis	agrestis	agrestis	1405102	clade 1
PI 614486	KSM 458	India, Madhya Pradesh	India/Pakistan	agrestis	agrestis	agrestis	1517485	clade 1
PI 614487	KSM 459	India, Madhya Pradesh	India/Pakistan	agrestis	agrestis	agrestis	1211200	clade 1
PI 614490	KSM 468	India, Madhya Pradesh	India/Pakistan	agrestis	melo	agrestis	1259979	clade 1
PI 614493	KSM 476	India, Madhya Pradesh	India/Pakistan	agrestis	agrestis	agrestis	846079	clade 1
PI 614494	KSM 477	India, Madhya Pradesh	India/Pakistan	agrestis	agrestis	agrestis	1285924	clade 1
PI 614496	KSM 488	India, Madhya Pradesh	India/Pakistan	melo	melo	melo	1701994	clade 3
PI 614497	KSM 495	India, Madhya Pradesh	India/Pakistan	melo	melo	melo	1663549	clade 3
PI 614499	KSM 498	India, Madhya Pradesh	India/Pakistan	agrestis	NA	agrestis	1121783	clade 2
PI 614500	KSM 500	India, Madhya Pradesh	India/Pakistan	agrestis	melo	agrestis	1293143	clade 3
PI 614501	KSM 501	India, Madhya Pradesh	India/Pakistan	melo	melo	agrestis	1696991	clade 3
PI 614503	KSM 503	India, Madhya Pradesh	India/Pakistan	agrestis	melo	agrestis	1503144	clade 1
PI 614505	KSM 505	India, Madhya Pradesh	India/Pakistan	agrestis	melo	agrestis	1538489	clade 1
PI 614506	KSM 506	India, Madhya Pradesh	India/Pakistan	agrestis	melo	agrestis	1362545	clade 1
PI 614507	KSM 508	India, Madhya Pradesh	India/Pakistan	agrestis	melo	agrestis	1122687	clade 1
PI 614508	KSM 509	India, Madhya Pradesh	India/Pakistan	agrestis	melo	agrestis	1074479	clade 1
PI 614509	KSM 510	India, Madhya Pradesh	India/Pakistan	agrestis	melo	agrestis	1701741	clade 1
PI 614510	KSM 512	India, Madhya Pradesh	India/Pakistan	melo	melo	agrestis	1281453	clade 3
PI 614512	KSM 517	India, Madhya Pradesh	India/Pakistan	agrestis	agrestis	agrestis	1194755	clade 1
PI 614513	KSM 520	India, Madhya Pradesh	India/Pakistan	agrestis	melo	agrestis	1033018	clade 1
PI 614514	KSM 523	India, Madhya Pradesh	India/Pakistan	agrestis	agrestis	agrestis	1909349	clade 1
PI 614515	KSM 524	India, Madhya Pradesh	India/Pakistan	agrestis	agrestis	agrestis	1254776	clade 1
PI 614516	KSM 525	India, Madhya Pradesh	India/Pakistan	agrestis	agrestis	agrestis	812844	clade 1
PI 614517	KSM 526	India, Madhya Pradesh	India/Pakistan	agrestis	melo	agrestis	1099019	clade 1
PI 614518	KSM 528	India, Madhya Pradesh	India/Pakistan	agrestis	agrestis	agrestis	1526124	clade 1
PI 614519	KSM 529	India, Madhya Pradesh	India/Pakistan	agrestis	agrestis	agrestis	1120254	clade 1
PI 614521	KSM 531	India, Madhya Pradesh	India/Pakistan	agrestis	agrestis	agrestis	1485094	clade 1
PI 614522	KSM 534	India, Madhya Pradesh	India/Pakistan	agrestis	melo	agrestis	1465289	clade 1
PI 614523	KSM 536	India, Madhya Pradesh	India/Pakistan	agrestis	agrestis	agrestis	1203168	clade 1
PI 614524	KSM 537	India, Madhya Pradesh	India/Pakistan	agrestis	melo	agrestis	988803	clade 1
PI 614525	KSM 543	India, Madhya Pradesh	India/Pakistan	agrestis	agrestis	agrestis	1078871	clade 1
PI 614526	KSM 544	India, Madhya Pradesh	India/Pakistan	agrestis	agrestis	agrestis	1728677	clade 1
PI 614527	KSM 547	India, Madhya Pradesh	India/Pakistan	agrestis	melo	agrestis	1369356	clade 1
PI 614528	KSM 552	India, Madhya Pradesh	India/Pakistan	agrestis	melo	agrestis	670546	clade 1
PI 614529	KSM 554 A	India, Madhya Pradesh	India/Pakistan	agrestis	agrestis	agrestis	756504	clade 1
PI 614530	KSM 555	India, Madhya Pradesh	India/Pakistan	agrestis	agrestis	agrestis	617647	clade 1
PI 614531	KSM 556	India, Madhya Pradesh	India/Pakistan	agrestis	agrestis	agrestis	909944	clade 1
PI 614532	KSM 557	India, Madhya Pradesh	India/Pakistan	agrestis	agrestis	agrestis	823112	clade 1
PI 614534	KSM 559	India, Madhya Pradesh	India/Pakistan	agrestis	agrestis	agrestis	690794	clade 1
PI 614535	KSM 562	India, Madhya Pradesh	India/Pakistan	agrestis	melo	agrestis	678074	clade 3
PI 614537	KSM 564	India, Madhya Pradesh	India/Pakistan	agrestis	agrestis	agrestis	811897	clade 1
PI 614538	KSM 565	India, Madhya Pradesh	India/Pakistan	agrestis	agrestis	agrestis	843713	clade 1
PI 614540	KSM 568	India, Madhya Pradesh	India/Pakistan	agrestis	agrestis	agrestis	740031	clade 1
PI 614541	KSM 570	India, Madhya Pradesh	India/Pakistan	agrestis	agrestis	agrestis	511061	clade 1
PI 614542	KSM 571	India, Madhya Pradesh	India/Pakistan	agrestis	melo	agrestis	579816	clade 1
PI 614543	KSM 572	India, Madhya Pradesh	India/Pakistan	melo	melo	melo	652839	clade 3
PI 614544	KSM 574	India, Madhya Pradesh	India/Pakistan	agrestis	melo	agrestis	670512	clade 1
PI 614545	KSM 575	India, Madhya Pradesh	India/Pakistan	agrestis	melo	agrestis	801929	clade 1
PI 614546	KSM 576	India, Madhya Pradesh	India/Pakistan	agrestis	melo	agrestis	740777	clade 1
PI 614547	KSM 577	India, Madhya Pradesh	India/Pakistan	agrestis	melo	agrestis	663068	clade 1
PI 614548	KSM 578	India, Madhya Pradesh	India/Pakistan	agrestis	agrestis	agrestis	916933	clade 1
PI 614549	KSM 579	India, Madhya Pradesh	India/Pakistan	agrestis	agrestis	agrestis	883288	clade 1
PI 614550	KSM 583	India, Madhya Pradesh	India/Pakistan	agrestis	agrestis	agrestis	685957	clade 1
PI 614551	KSM 584	India, Madhya Pradesh	India/Pakistan	agrestis	agrestis	agrestis	730094	clade 1
PI 614552	KSM 585	India, Madhya Pradesh	India/Pakistan	agrestis	agrestis	agrestis	777516	clade 1
PI 614553	KSM 586	India, Madhya Pradesh	India/Pakistan	agrestis	agrestis	agrestis	689093	clade 1
PI 614555	KSM 590	India, Madhya Pradesh	India/Pakistan	agrestis	melo	melo	635879	clade 3
PI 614556	KSM 591	India, Madhya Pradesh	India/Pakistan	agrestis	melo	melo	815475	clade 3
PI 614557	KSM 594	India, Madhya Pradesh	India/Pakistan	melo	melo	melo	649260	clade 3
PI 614558	KSM 595	India, Madhya Pradesh	India/Pakistan	agrestis	agrestis	agrestis	762752	clade 1
PI 614559	KSM 597	India, Madhya Pradesh	India/Pakistan	agrestis	melo	agrestis	704825	clade 1
PI 614561	KSM 599	India, Madhya Pradesh	India/Pakistan	agrestis	melo	agrestis	656373	clade 1
PI 614562	KSM 600	India, Madhya Pradesh	India/Pakistan	agrestis	melo	agrestis	770905	clade 1
PI 614563	KSM 601	India, Madhya Pradesh	India/Pakistan	agrestis	agrestis	agrestis	633569	clade 1
PI 614565	KSM 603	India, Madhya Pradesh	India/Pakistan	agrestis	agrestis	agrestis	820528	clade 1
PI 614566	KSM 604	India, Madhya Pradesh	India/Pakistan	agrestis	melo	agrestis	928433	clade 1
PI 614567	KSM 606	India, Madhya Pradesh	India/Pakistan	agrestis	melo	agrestis	747882	clade 1
PI 614568	KSM 607	India, Madhya Pradesh	India/Pakistan	agrestis	melo	agrestis	676150	clade 1
PI 614569	KSM 610	India, Madhya Pradesh	India/Pakistan	agrestis	melo	agrestis	725689	clade 1
PI 614570	KSM 614	India, Madhya Pradesh	India/Pakistan	agrestis	melo	agrestis	773107	clade 1
PI 614571	KSM 615	India, Madhya Pradesh	India/Pakistan	agrestis	melo	agrestis	757453	clade 1
PI 614572	KSM 616	India, Madhya Pradesh	India/Pakistan	agrestis	melo	agrestis	532977	clade 1
[truncated: 85 more rows]

## Sheet: TableS2
Supplementary Table 2. Summary statistics of the identified SNPs for each chromosome.
Chromosome	Size (bp)	No. raw SNPs	Average raw SNP distance (bp)	No. filtered SNPs(< 50% missing, MAF > 0.01 and biallelic)	Average filtered SNP distance (bp)
0	51717936	6696	7723.71	1460	35423.2
1	35377002	8439	4192.08	2589	13664.4
2	26184497	6588	3974.57	2257	11601.5
3	29384732	6556	4482.11	2124	13834.6
4	33037608	8063	4097.43	2610	12658.1
5	28300764	6724	4208.92	2085	13573.5
6	35938445	8388	4284.51	2715	13237
7	26766420	6406	4178.34	2017	13270.4
8	32497455	7689	4226.49	2321	14001.5
9	24104665	5479	4399.46	1747	13797.8
10	25347663	5567	4553.2	1579	16053
11	31435718	6639	4735.01	2115	14863.2
12	26392355	5970	4420.83	1852	14250.7
Total	406485260	89204	4556.81	27471	14796.9

## Sheet: TableS3
Supplementary Table 3 Pairwise FST values between different melon groups
Group	Africa	Central/West Asia	East Asia	Europe	India/Pakistan	Americas	Turkey
Africa	--	--	--	--	--	--	--
Central/West Asia	0.19266	--	--	--	--	--	--
East Asia	0.19944	0.31335	--	--	--	--	--
Europe	0.2804	0.11606	0.40684	--	--	--	--
India/Pakistan	0.098598	0.24083	0.18065	0.30512	--	--	--
Americas	0.099766	0.17767	0.15117	0.247	0.13412	--	--
Turkey	0.18238	0.049219	0.32626	0.10146	0.23552	0.17585	--

## Sheet: TableS4
Supplementary Table 4 Numbers of accessions from different groups in the melon core collection
Group	Total (n =2083)		Core (n =383)		Percentage selected as core	Total (n =2083)			Core (n =383)
	Number	Percent	Number	Percent		Clade 1	Clade 2	Clade 3	Clade 1	Clade 2	Clade 3
Africa	75	3.6	21	5.48	28	34	0	41	14	0	7
Central/West Asia	478	22.95	70	18.28	14.64	6	1	471	2	1	67
East Asia	113	5.42	17	4.44	15.04	73	0	40	13	0	4
Europe	339	16.27	32	8.36	9.44	1	0	338	1	0	31
India/Pakistan	708	33.99	183	47.78	25.85	185	265	258	58	71	54
Americas	166	7.97	31	8.09	18.67	51	0	115	13	0	18
Turkey	204	9.79	29	7.57	14.22	0	1	203	0	1	28

## Sheet: TableS5
Supplementary Table 5 Phenotype data collected from the 383 accessions in the core collection.
Genotype	Fruit length (cm)	fruit width (cm)	Fruit L/D ratio	Fruit shape	Predominant fruit skin color	Secondary fruit skin color	Secondary skin color pattern	Internal skin color	Main color of flesh	Flesh color of outer layer	Placenta color	No. placentas	Slip	Fruit weight (kg)	Fruit surface	Soluble solids content (oBrix)	Bitterness	Plant size	Canopy cover	Canopy depth	Leaf color	Leaf petiole hairiness	Petiole hair stiffness	Ovary hair	Ovary hairiness	Ovary shape	Glabrous leaf	Sepal size	Ovary pubescence type	Fruitset earliness	Sex expression	Leaf shape	Plant growth habit	100-seed weight (g)	CPM	CYSDV
Ames 13261	19.7	16.5	1.19394	4	6	4	2	2	1	4	1	1	1	2.36	4	6.1	6.1	5	5	7	1.2	2	1	2	3	2.5	2	2	1	1	2	3	4	4.59	1	10
Ames 13266	21.6	17.8	1.21348	1	4	5	1	2	3	4	1	1	1	2.8	1	5.7	5.7	5	7	7	1.2	2	1	2	3	2.5	2	1	1	1	2	3	4	5.03	1	8
Ames 13267	2	20.3	0.0985222	1	5	6	1	2	3	1	4	1	2	4	3	10	10	5	5	7	1.1	2	1	2	3	2.5	2	2	1	2	2	3	4	4.62	5	9
Ames 13270	18.4	19.7	0.93401	3	2	5	1	2	6	5	4	1	1	2.72	8	6.6	6.6	5	5	7	1	3	2	2	3	2.5	2	1	1	3	2	3	4	6.23	1	9
Ames 13272	22.9	19.1	1.19895	7	6	5	3	2	6	5	4	1	2	3	8	5.3	5.3	5	5	5	1.2	2	1	2	3	2.5	2	2	1	3	2	3	4	4.91	1	4
Ames 13283	NA	NA	NA	NA	NA	NA	NA	NA	NA	NA	NA	NA	NA	NA	NA	NA	NA	5	5	5	2	2	NA	2	3	2.5	2	2	1	1	2	NA	NA	3.28	NA	NA
Ames 13286	25.4	15.2	1.67105	4	5	6	2	2	3	4	1	1	2	3.1	3	5.6	5.6	5	7	7	2	2	1	2	3	2.5	2	1	1	1	2	3	4	3.51	6	9
Ames 13289	24.8	16.5	1.50303	4	6	3	1	2	1	5	1	1	2	2.8	3	5.5	5.5	5	5	7	1.2	2	1	2	3	2.5	2	1	1	1	2	3	4	5.41	1	10
Ames 13291	17.8	14	1.27143	4	2	2	0	1	1	4	1	1	2	1.26	3	7.5	7.5	5	7	7	2	2	1	2	3	2.5	2	1	1	2	2	3	4	4.4	4	10
Ames 13292	19.7	12.7	1.55118	4	6	3	1	2	1	4	1	1	2	1.65	3	8.5	8.5	5	7	7	1.2	2	1	2	3	2.5	2	2	1	1	2	3	4	3.6	1	9
Ames 13303	21	15.9	1.32075	5	4	6	5	2	1	4	1	1	1	2.48	4	7.2	7.2	5	5	7	1.2	2	1	2	3	2.5	1	1	1	3	2	3	4	4.03	1	10
Ames 13304	24.1	14	1.72143	4	5	6	4	2	1	4	1	1	2	2.7	3	7.8	7.8	5	7	7	2	2	1	2	3	2.5	2	1	1	1	2	3	4	3.39	1	10
Ames 13318	24.4	15.2	1.60526	4	5	6	4	2	1	4	1	1	1	2.08	1	6.8	6.8	5	5	7	1.1	2	1	2	3	2.5	2	1	1	1	2	3	4	3.73	1	10
Ames 13326	24.8	15.2	1.63158	4	5	3	1	2	1	4	1	1	2	2.4	8	7.3	7.3	5	5	7	1.1	2	1	2	3	2.5	2	1	1	1	2	3	4	4.56	1	10
Ames 20200	66	7.62	8.66142	8	4	3	0	3	1	4	2	1	2	2.57	4	4.5	4.5	5	5	5	1.1	2	1	1	2	4	1	1	2	3	1	5	4	2.61	5	7
Ames 20201	40.64	13.335	3.04762	7	5	2	1	2	3	3	1	1	2	2.2	1	3.5	3.5	5	5	7	1.1	1	1	1	2	3	1	1	1	3	1	1	4	3.18	NA	NA
Ames 22249	19	19	1	1	2	3	2	2	6	5	4	NA	1	3.2	8	6.9	6.9	5	5	5	1.2	2	1	1	3	2.5	2	1	1	1	2	3	4	4.69	8	10
Ames 24067	21	17.8	1.17978	6	5	6	2	2	5	5	5	1	2	2.8	10	7.6	7.6	5	3	5	1.1	2	1	2	3	2.5	2	1	1	1	1	5	4	3	1	10
Ames 25698	41	5.08	8.07087	8	4	1	0	2	1	4	2	2	2	0.24	5	2.5	2.5	5	5	5	1.1	2	1	2	2	4	2	NA	2	1	1	3	4	3.315	1	10
Ames 26701	3.81	3.175	1.2	1	5	6	3	3	1	1	2	1	1	0.024	1	5	5	3	5	3	3	2	1	1	1	2	1	1	2	5	1	3	5	0.36	5	3
Ames 26702	3.81	3.175	1.2	1	5	6	3	3	1	1	2	1	1	0.026	1	5.5	5.5	3	5	5	3	2	1	1	0	2	1	1	2	3	1	3	5	0.36	6	7
Ames 26703	3.81	2.54	1.5	1	5	6	3	3	1	1	2	1	1	0.02	1	4.7	4.7	3	5	5	3	2	1	1	1	2.5	1	1	2	3	1	3	5	0.4	1	3
Ames 26706	3.81	2.54	1.5	1	5	6	3	2	1	1	2	1	1	0.0228571	1	4	4	3	7	5	2	2	1	2	2	2.5	2	2	1	1	1	3	4	0.415	1	8
Ames 26711	3.81	2.8575	1.33333	1	5	6	3	2	1	1	2	1	1	0.026	1	4.5	4.5	3	5	5	3	1	1	1	1	2	2	1	2	3	1	3	5	0.375	5	4
Ames 26718	5.08	4.445	1.14286	2	5	6	3	2	1	4	2	1	1	0.032	1	3.5	3.5	3	7	5	3	2	1	1	1	2.5	1	1	2	4	1	3	5	0.545	1	7
Ames 26723	3.81	5.08	0.75	2	5	6	3	2	4	4	2	1	1	0.04	1	2.5	2.5	3	5	3	3	2	1	1	1	2.5	1	1	2	6	1	3	5	0.495	1	8
Ames 26728	5.7	4	1.425	4	4	5	3	2	1	1	2	1	1	0.056	1	3	3	3	7	5	2	1	1	1	1	2.5	1	2	2	3	1	3	5	0.605	7	8
Ames 26729	5.1	4.25	1.2	4	4	5	3	2	1	1	2	1	1	0.0342857	1	3	3	3	7	5	3	2	1	1	1	2.5	2	2	2	3	1	3	5	0.515	1	6
Ames 26731	5.1	3.6	1.41667	4	4	5	3	2	1	1	2	1	1	0.024	1	2.7	2.7	3	7	7	NA	5	1	1	1	2.5	2	1	2	3	1	3	5	0.45	1	6
Ames 26733	5.7	3.6	1.58333	4	5	6	3	2	1	1	2	1	1	0.024	1	3	3	3	5	3	2	2	1	1	1	2.5	2	1	2	6	1	3	5	0.465	4	4
Ames 26809	12.7	15.2	0.835526	3	3	6	3	2	6	5	4	1	1	1.16	8	9.2	9.2	3	5	5	1.2	2	1	2	3	2.5	2	1	1	1	2	3	4	3.16	1	8
Ames 27595	17.8	15.2	1.17105	1	3	4	2	1	4	4	1	1	2	2.06	3	6.9	6.9	5	5	5	1.1	2	1	2	3	2.5	2	1	1	1	2	3	4	3.36	1	10
Ames 2830	27.9	17.78	1.56918	4	9	9	3	4	7	7	5	1	1	1.58	10	6	6	3	5	5	1.1	2	1	1	2	2.5	2	1	1	1	1	1	4	2.03	1	10
Ames 29542	25.4	12.7	2	8	4	6	5	2	1	4	1	1	1	2.03	3	4.7	4.7	5	5	7	1.1	2	1	2	3	3	2	1	1	1	2	2	4	4.133	1	10
Ames 29570	31.1	15.2	2.04605	8	5	6	5	2	1	5	1	1	2	3.3	10	3.9	3.9	5	7	7	1.1	1	1	2	3	3	2	1	1	1	2	2	4	4.368	5	10
Ames 29574	7.6	6.1	1.2459	1	4	6	4	2	1	1	1	2	1	0.26	1	5	5	3	7	7	1.1	2	1	2	3	2.5	2	1	1	3	2	2	4	1.72	1	10
Ames 29576	28.6	14.6	1.9589	8	3	6	2	1	1	4	1	1	1	2.76	3	4.5	4.5	5	5	7	1.1	1	1	2	3	3	2	2	1	1	2	2	4	4.664	7	10
Ames 29580	22.2	15.9	1.39623	4	2	5	1	2	1	5	1	1	1	2.96	8	4.7	4.7	5	7	7	1.1	2	1	2	3	2.5	2	1	1	2	2	2	4	4.03	7	10
Ames 29581	22.2	19.7	1.1269	1	4	6	5	2	1	4	1	1	2	4.18	1	5.5	5.5	5	5	5	1.1	2	1	2	3	2.5	2	1	1	1	2	4	4	4.413	1	10
Ames 29584	21.6	18.4	1.17391	1	3	6	5	2	1	4	1	1	2	3.54	8	4.7	4.7	3	7	7	1.1	2	1	2	3	2.5	2	2	1	0	2	3	4	5.586	1	9
Ames 29585	23.5	11.4	2.0614	8	3	3	0	1	3	1	4	1	1	1.78	8	8.3	8.3	3	5	7	1.1	2	1	2	3	3	2	1	1	2	2	1	4	3.78	1	10
Ames 29586	29.2	16.5	1.7697	4	5	6	5	2	1	4	1	1	1	3.97	8	5.7	5.7	3	7	7	1.1	2	1	2	3	2.5	2	2	1	1	2	1	4	4.79	1	10
Ames 29595	22.9	15.2	1.50658	4	5	6	1	2	6	4	4	1	2	2.24	8	5.6	5.6	3	7	7	1.1	2	1	2	3	2.5	2	1	1	0	2	1	4	5.18	NA	NA
Ames 29601	29.8	16.5	1.80606	4	2	6	5	2	6	6	4	1	2	3.62	8	3.6	3.6	3	5	7	1.1	2	1	2	3	NA	2	1	NA	1	2	2	4	4.79	1	10
Ames 31282	NA	NA	NA	NA	NA	NA	NA	NA	NA	NA	NA	NA	NA	NA	NA	NA	NA	NA	NA	NA	NA	NA	NA	NA	NA	NA	NA	NA	NA	NA	NA	NA	NA	NA	NA	NA
AR HBJ	13.3	14	0.95	3	3	2	2	2	6	6	4	1	1	1.46	10	6.2	6.2	3	5	5	1.2	2	1	2	3	2.5	2	1	1	1	2	1	4	NA	NA	NA
Charentais	13.3	14	0.95	1	3	5	3	1	6	4	4	1	1	0.866667	9	9.6	9.6	3	5	5	2	2	1	2	2	2.5	1	1	2	1	2	3	4	NA	1	10
CPPSIH 4 02	12.1	10.2	1.18627	1	2	5	1	2	5	5	3	1	2	1.02	8	8.1	8.1	3	7	5	NA	2	1	1	1	2.5	2	1	2	2	2	3	5	3.08	1	5
Dark Green Serpent	55.9	6.4	8.73438	8	6	2	2	2	1	4	3	1	2	1.66	4	5.5	5.5	3	5	7	1.1	2	1	2	3	4	1	1	1	2	1	3	4	NA	NA	NA
Golden Beauty	21.6	20.3	1.06404	6	4	2	2	2	1	4	1	99	1	4.7	4	5.8	5.8	3	5	7	2	2	1	2	3	2.5	2	2	1	1	2	3	4	NA	1	9
Iran H	22.2	11.4	1.94737	4	2	7	5	3	4	5	1	1	1	1.5	8	9.9	9.9	3	5	7	2	2	1	2	3	2.5	2	2	1	1	2	3	4	NA	7	10
Nantais Oblong	15.2	14	1.08571	1	3	5	3	2	6	5	4	1	NA	1.24	10	6.4	6.4	3	5	5	2	2	1	2	3	2.5	2	1	1	2	2	3	4	NA	NA	NA
Negro	19.1	13.3	1.43609	6	8	8	0	2	1	4	1	1	2	2.12	3	6.5	6.5	3	5	5	1.2	2	1	2	2	2.5	2	2	2	1	2	3	4	NA	1	10
Noy Yizreel	16.5	14.6	1.13014	1	2	4	2	2	4	5	1	1	2	1.8	8	6.4	6.4	5	5	5	2	2	2	2	3	2	2	2	1	1	2	3	4	NA	1	7
NSL 113039	12.1	12.1	1	1	3	2	2	2	6	7	4	1	1	0.8	9	8.5	8.5	3	3	5	1.1	2	1	2	3	2.5	2	1	1	0	2	5	4	2.96	1	10
NSL 30032	12.7	12.7	1	1	6	3	2	2	6	5	4	1	1	0.94	9	8.1	8.1	3	5	5	3	2	2	2	3	2.5	2	1	1	2	2	3	4	2.75	1	10
NSL 34600	15.9	14.6	1.08904	1	6	5	1	2	6	5	4	1	1	1.46	9	5.8	5.8	3	7	5	2	2	1	2	3	2.5	2	1	1	2	2	3	4	2.89	1	10
NSL 53717	15.2	12.7	1.19685	1	2	6	2	2	6	5	4	1	2	1.14	9	6.4	6.4	3	3	5	2	2	1	2	3	2.5	2	1	1	2	2	3	4	2.695	6	10
NSL 6570	16.5	15.2	1.08553	1	5	3	2	2	6	5	4	1	1	1.8	9	11.3	11.3	5	3	3	1.1	1	1	1	1	2.5	2	1	2	2	2	3	4	3.41	1	8
NSL 65913	43.2	8.3	5.20482	8	2	2	4	3	4	5	2	1	2	1.4	4	3.2	3.2	5	5	7	1.1	1	1	1	3	4	1	1	1	2	1	3	4	3.54	6	10
PI 116664	19.7	10.8	1.82407	4	3	2	5	1	3	4	1	1	1	0.88	8	6.3	6.3	3	7	7	1.1	1	1	2	3	2.5	2	1	1	3	1	1	4	3.03	5	10
PI 116667	12.7	11.4	1.11404	1	2	2	0	4	6	2	4	1	1	0.74	10	NA	NA	3	3	5	2	1	1	1	1	2	1	1	2	1	1	5	5	2.2	1	4
PI 116824	17.1	14.6	1.17123	5	3	5	3	3	3	1	4	1	1	1.3	8	6.8	6.8	3	7	7	1.1	2	1	2	3	2.5	2	1	1	NA	2	3	4	3.26	1	9
PI 116827	10.2	12.7	0.80315	3	2	4	4	1	1	1	1	1	1	0.99	10	12.7	12.7	3	7	7	1.2	2	1	2	3	2	2	1	1	1	2	2	5	2.68	7	9
PI 122847	8.1	4.4	1.84091	4	3	5	3	1	1	1	1	1	1	0.1	1	4.5	4.5	3	7	5	1.1	1	1	1	1	2.5	1	1	2	4	1	1	5	NA	1	7
PI 122847	3.75	1.85	2.02703	4	2	6	3	3	4	2	1	1	1	0.132	1	3	3	3	7	5	1.1	1	2	1	1	2.5	1	1	2	3	1	2	5	0.96	1	8
PI 123187	27.9	12.7	2.19685	4	5	6	1	2	6	4	4	1	1	1.9	8	NA	NA	3	5	7	1.1	2	1	2	3	3	1	1	1	1	1	3	5	2.65	1	9
PI 123493	31.8	27.3	1.16484	6	6	4	2	2	6	4	4	1	2	7.68	8	3.7	3.7	3	7	7	1.1	1	1	1	1	2.5	2	1	2	1	1	3	4	3.26	1	7
PI 123498	29.2	13.3	2.19549	4	8	5	3	2	6	4	4	1	1	2.24	8	7.6	7.6	3	7	7	1.1	2	1	2	3	2.5	2	1	1	1	1	2	5	2.59	1	10
PI 123499	30.5	16.5	1.84848	7	5	6	1	3	2	2	4	1	2	2.58	8	NA	NA	3	7	7	2	1	1	1	1	3	1	1	2	0	1	3	5	1.49	9	9
PI 124101	15.9	12.7	1.25197	6	2	6	4	3	4	4	1	1	1	0.54	4	5	5	3	3	5	2	2	1	2	3	2.5	2	2	1	3	2	3	4	3.05	1	10
PI 124103	28.6	19.1	1.49738	4	10	6	3	2	4	5	1	99	2	2.64	10	3.7	3.7	3	7	7	1.1	2	1	2	3	2.5	2	1	1	3	1	2	4	3.32	1	10
PI 124106	24.1	16.5	1.46061	4	3	2	3	3	6	3	4	1	1	1.34	8	6	6	3	7	7	1.1	3	1	2	3	3	2	1	1	1	1	1	4	4.22	1	9
PI 124108	40.6	17.8	2.2809	5	4	5	2	2	4	4	4	1	1	5.1	8	5.3	5.3	3	7	5	2	1	1	1	1	3	1	1	2	1	1	1	4	3.425	7	6
PI 124111	10.8	10.8	1	3	3	5	3	2	6	5	4	1	1	0.036	8	10.4	10.4	3	7	5	1.2	2	1	1	2	2	2	1	2	2	1	3	4	2.71	1	6
PI 124112	28.6	8.9	3.21348	8	2	3	3	1	3	6	4	1	1	1.2	8	7.1	7.1	5	7	5	2	2	1	1	1	3	1	2	2	3	1	3	5	NA	NA	NA
PI 124114	33	14	2.35714	8	4	5	1	2	1	4	3	1	2	2.08	10	5	5	3	5	7	1.1	1	1	1	1	3	2	2	2	3	1	1	5	2.51	7	9
PI 124207	22.9	12.7	1.80315	4	3	6	3	1	3	1	4	1	2	2.36	8	7.1	7.1	5	5	7	1.1	2	1	2	2	3	2	1	1	2	1	1	4	3.86	4	10
PI 124210	47	12.7	3.70079	8	2	5	3	3	6	2	4	1	1	2.46	10	4.5	4.5	5	5	7	2	1	2	1	1	2.5	1	2	2	1	1	3	4	3.34	1	6
PI 124214	14.6	10.8	1.35185	7	3	2	3	3	6	6	4	1	2	0.56	8	6.5	6.5	3	7	7	2	2	1	2	3	2.5	2	1	1	2	2	1	4	2.68	1	10
PI 124433	16.5	17.8	0.926966	3	3	3	0	1	3	1	4	1	1	2.58	8	7.2	7.2	5	5	5	3	1	1	1	1	2	2	1	2	1	1	3	5	2.8	1	7
PI 125860	22.2	9.5	2.33684	8	2	5	2	3	6	4	3	1	1	1.4	1	4.8	4.8	3	7	7	1	2	1	2	3	2.5	2	2	1	1	1	1	4	2.71	1	10
PI 125875	15.9	12.7	1.25197	6	4	6	3	2	6	5	4	1	1	1.06	1	4.3	4.3	3	7	5	1.1	2	1	2	3	2.5	2	2	1	3	2	1	4	3.12	NA	NA
PI 125876	20.3	13.3	1.52632	4	10	10	0	2	4	5	1	1	1	1.62	8	8.8	8.8	3	7	7	1.1	2	1	2	3	2.5	2	1	1	1	2	1	5	3.59	NA	NA
PI 125878	22.2	12.7	1.74803	4	2	4	1	2	4	4	1	1	2	1.48	2	5.5	5.5	3	5	7	1.2	2	1	2	3	2.5	2	1	1	0	2	1	4	4.84	4	10
PI 125910	26	13.3	1.95489	4	5	10	3	2	1	4	1	1	2	2.78	8	5.3	5.3	5	5	7	2	2	1	2	3	3	2	2	1	3	2	1	4	3.72	1	10
PI 125911	21.6	15.9	1.35849	4	5	6	4	2	1	4	1	1	2	2.76	7	5.3	5.3	3	5	7	1.1	2	1	2	3	2.5	2	1	1	3	2	3	4	4.13	1	10
PI 125913	25.4	13.3	1.90977	8	2	5	1	2	1	5	1	1	1	2.62	10	5.4	5.4	3	7	7	1.1	2	1	2	3	2.5	2	1	1	1	2	3	4	4.52	4	10
PI 125922	NA	NA	NA	NA	NA	NA	NA	NA	NA	NA	NA	NA	NA	NA	NA	NA	NA	NA	NA	NA	NA	NA	NA	NA	NA	NA	NA	NA	NA	NA	NA	NA	NA	5.14	NA	NA
PI 125923	20.3	10.8	1.87963	4	2	7	4	3	1	4	1	1	2	1.12	8	5.2	5.2	3	7	7	1.2	2	1	2	3	2.5	2	1	1	1	2	1	4	3.49	1	10
PI 125927	22.9	14	1.63571	4	5	6	1	2	1	5	1	1	2	2.14	8	4.5	4.5	5	7	7	4	2	1	2	3	3	2	2	1	2	2	1	4	4.37	9	9
PI 125951	15.2	25.4	0.598425	7	3	6	1	2	1	4	1	1	2	3.22	8	4.3	4.3	3	5	7	1.1	2	1	2	3	3	2	2	1	2	2	1	4	5.46	6	10
PI 125970	21.6	12.1	1.78512	4	1	6	5	1	1	4	3	1	1	1.88	8	3.2	3.2	3	5	7	1.1	2	1	2	3	3	2	1	1	1	2	1	4	4.445	1	10
PI 125971	25.4	14	1.81429	7	5	6	4	2	4	5	1	1	2	2.28	3	3.8	3.8	5	7	7	1.1	2	2	2	3	3	2	2	1	3	2	1	4	4.36	5	9
PI 125982	21	13.3	1.57895	4	3	5	3	1	1	4	1	1	1	2.18	10	4.3	4.3	3	5	7	1.2	2	1	2	3	3	2	1	1	2	2	3	4	4.61	NA	NA
PI 126044	9.5	9.3	1.02151	1	2	4	3	3	2	4	4	1	2	1.27	10	6	6	3	5	5	1.1	1	1	2	3	3	2	2	1	1	1	1	4	3.98	1	9
PI 126084	14	10.8	1.2963	6	2	4	1	2	5	5	3	1	2	0.64	1	8	8	3	5	7	1.2	2	1	2	3	3	2	1	1	0	2	3	4	5.28	1	9
PI 126086	NA	NA	NA	NA	NA	NA	NA	NA	NA	NA	NA	NA	NA	NA	NA	NA	NA	NA	NA	NA	NA	NA	NA	2	3	3	2	2	NA	3	2	1	4	5.395	NA	NA
PI 126090	NA	NA	NA	NA	NA	NA	NA	NA	NA	NA	NA	NA	NA	NA	NA	NA	NA	NA	NA	NA	NA	NA	NA	NA	NA	NA	NA	NA	NA	NA	NA	NA	NA	0.54	1	9
PI 126105	7.6	5.1	1.4902	4	4	5	1	2	1	4	1	1	1	0.1	1	3.5	3.5	3	7	5	2	1	1	2	3	2	2	1	1	3	1	1	4	2.27	1	8
PI 126117	24.8	17.8	1.39326	6	6	3	1	2	1	5	1	99	1	2.9	8	4.6	4.6	3	5	5	1.2	2	1	2	3	2	2	1	1	1	2	1	4	4.55	1	10
PI 126152	19.7	12.7	1.55118	4	4	6	3	2	3	4	1	1	2	1.64	5	3.4	3.4	3	7	7	1	2	1	2	3	3	2	1	1	0	2	1	4	3.93	7	10
PI 126178	26.7	21	1.27143	4	10	6	3	2	1	4	1	1	2	5.4	8	4.4	4.4	5	5	7	2	2	1	2	3	2.5	2	1	1	0	1	1	4	6.03	5	10
PI 127528	14.6	13.3	1.09774	1	3	6	1	1	5	5	1	1	1	1.74	8	5.2	5.2	3	5	7	4	2	1	2	3	2.5	2	1	1	1	2	1	4	3.97	NA	NA
PI 127540	28	14	2	4	2	4	1	2	4	4	1	1	2	2.4	2	5.5	5.5	3	7	7	1.1	2	1	1	2	2.5	2	2	1	3	2	1	4	3.48	1	7
PI 127544	20.3	14	1.45	4	2	2	0	3	4	4	1	1	2	1.78	8	5.5	5.5	3	7	7	1	2	1	2	3	3	2	1	1	2	2	2	4	4.472	1	10
PI 127565	22.9	15.2	1.50658	4	3	3	0	3	4	5	1	1	1	3.32	8	5.4	5.4	3	7	7	1.1	2	1	2	3	2.5	2	2	1	3	2	1	4	3.52	NA	10
PI 127575	10.8	13.3	0.81203	4	2	8	1	3	4	2	4	1	1	0.86	8	7.4	7.4	3	3	7	2	2	1	2	3	2.5	2	1	1	1	2	3	4	3.44	5	10
PI 127576	31.8	13.3	2.39098	8	2	6	4	3	1	4	1	1	2	2.5	8	4.1	4.1	5	3	7	1.1	2	1	2	3	3	2	1	1	3	2	3	4	4.37	5	10
PI 134196	15.9	12.7	1.25197	6	6	10	3	2	3	4	1	1	2	1.14	8	7.2	7.2	3	5	5	3	2	1	1	3	2.5	2	1	1	3	1	3	4	2.58	6	8
PI 134199	35.6	13.3	2.67669	8	5	6	2	2	2	4	3	1	1	3.08	8	4	4	5	7	7	1.1	2	1	2	3	3	2	1	1	3	1	1	4	3.79	1	10
PI 134200	17.8	11.4	1.5614	4	2	4	1	3	6	2	4	1	1	1	1	7.5	7.5	3	3	5	2	2	1	2	3	2.5	2	1	1	0	1	3	4	2.55	NA	NA
PI 136169	17.8	14.6	1.21918	1	10	10	0	1	6	5	4	1	1	1.94	8	2.6	2.6	3	3	3	2	2	1	2	3	2.5	2	1	1	3	2	3	5	3.27	1	9
PI 136170	17.1	17.8	0.960674	3	6	3	1	2	6	4	3	99	1	2.18	8	2.4	2.4	5	7	5	1.1	2	1	2	3	2	2	1	1	2	2	3	4	3.56	1	10
PI 136186	NA	NA	NA	NA	NA	NA	NA	NA	NA	NA	NA	NA	NA	NA	NA	NA	NA	NA	NA	NA	NA	NA	NA	NA	NA	NA	NA	NA	NA	NA	NA	NA	NA	2.63	NA	NA
PI 136189	25.4	15.9	1.59748	7	2	5	1	2	6	5	4	99	1	2.3	10	3.4	3.4	5	5	5	2	2	1	2	3	2.5	2	2	1	0	2	3	4	3.38	1	10
PI 136221	14	12.7	1.10236	1	2	7	1	3	6	4	4	1	1	0.9	10	8.5	8.5	3	3	5	2	2	1	2	3	2.5	2	1	1	0	2	1	4	3.46	NA	NA
PI 136224	27.3	14.6	1.86986	7	2	2	0	3	2	2	3	1	1	1.88	5	6	6	3	3	5	3	2	1	2	3	3	2	1	1	0	1	3	4	2.79	1	10
PI 136229	17.7	14.6	1.21233	1	8	5	2	4	6	3	4	1	1	1.48	10	5.4	5.4	3	5	7	1.1	2	1	2	1	2.5	2	2	1	2	1	3	4	2.41	4	10
PI 137843	4.4	2.9	1.51724	4	5	6	3	2	4	4	2	1	1	0.02	1	4.5	4.5	3	5	5	2	2	1	2	3	2.5	2	1	1	4	1	3	5	0.48	8	10
PI 140718	24.1	10.8	2.23148	8	2	6	1	2	1	5	1	1	1	1.34	8	4.2	4.2	3	7	7	1.1	2	1	2	3	2.5	2	1	1	3	1	3	5	3.07	1	9
PI 140755	22.9	20.3	1.12808	1	3	5	3	2	1	4	4	1	2	4.96	10	4.7	4.7	3	5	7	1.1	2	1	2	3	2.5	2	2	1	0	2	1	4	5.92	1	9
PI 143216	25.4	20.3	1.25123	3	10	6	1	2	1	4	1	1	1	4.88	8	6.2	6.2	3	5	7	1.2	2	1	2	3	2.5	2	1	1	1	2	3	4	4.54	9	9
PI 143217	20.3	14.6	1.39041	4	4	3	2	2	1	4	1	1	1	1.7	8	5	5	5	7	7	1.1	2	1	2	2	2.5	2	1	1	0	2	3	4	3.76	6	10
PI 157081	12.7	9.5	1.33684	7	2	4	0	2	1	4	1	2	1	0.54	1	5	5	3	7	5	1.1	2	1	1	1	2.5	2	1	2	3	2	3	NA	0.86	1	7
PI 157084	16.5	13.3	1.2406	6	4	6	5	2	3	4	1	1	1	1.16	8	10.7	10.7	3	7	7	4	2	1	1	2	3	2	1	2	3	2	3	4	2.22	5	10
PI 164187	3.8	2.2	1.72727	4	5	6	3	2	4	4	2	1	1	0.012	1	3.5	3.5	3	3	3	1.1	2	1	1	2	2.5	2	1	2	3	1	3	5	0.38	1	8
PI 164269	14	19.1	0.732984	3	3	4	4	1	1	1	1	1	1	1.96	10	9.9	9.9	3	7	7	2	2	1	2	3	2	2	1	1	3	1	1	4	3.28	1	10
PI 164320	10.2	4.8	2.125	4	2	2	0	3	2	2	3	1	1	0.128	1	5.5	5.5	3	5	5	1.1	2	1	1	2	3	2	2	2	3	1	1	5	0.88	1	8
PI 164364	34.3	10.5	3.26667	8	4	5	1	2	3	4	3	1	1	1.74	1	3.5	3.5	3	5	7	1.2	2	1	2	2	4	2	2	1	0	2	2	4	2.72	7	10
PI 164418	3.2	2.7	1.18519	4	4	5	3	2	4	4	2	1	1	0.014	1	5	5	3	3	3	1.1	2	1	2	3	2	2	2	1	2	1	3	5	0.49	5	7
PI 164459	31.1	14.6	2.13014	8	5	6	4	2	1	5	1	1	1	2.2	8	7.2	7.2	3	7	7	4	2	2	2	3	4	2	1	1	1	2	1	4	3.145	6	10
PI 164584	30.5	12.7	2.40157	8	2	5	1	2	6	5	4	NA	1	1.91	8	7.6	7.6	3	5	7	2	2	1	2	3	2.5	2	1	1	2	1	3	4	2.76	4	9
PI 164720	9.5	4.8	1.97917	4	8	2	3	4	3	3	4	1	1	0.102	1	5	5	3	3	3	1.1	1	1	1	2	3	2	1	2	3	1	3	5	1.36	1	10
PI 164723	43.2	10.7	4.03738	8	8	2	3	3	3	2	3	1	2	1.98	5	5.5	5.5	5	5	7	1.1	2	1	1	2	4	2	1	2	2	1	3	4	1.79	1	10
PI 164794	29.7	11.4	2.60526	8	4	3	3	2	6	4	4	1	1	2.06	10	NA	NA	3	7	7	1.1	99	1	1	2	2.5	2	2	2	3	1	3	5	1.82	5	10
PI 164797	3.8	2.7	1.40741	4	4	5	1	2	1	1	2	1	1	0.012	1	4.5	4.5	3	7	5	1.1	2	1	2	3	2.5	2	1	1	3	1	1	5	0.55	1	10
PI 164815	29.8	18.4	1.61957	4	3	3	0	1	1	1	1	1	1	3.32	8	5.5	5.5	3	5	7	1.1	2	1	1	2	2.5	2	1	2	3	1	1	4	2.39	1	7
PI 164820	17.8	19	0.936842	3	2	2	0	3	1	4	1	1	1	2.78	8	9	9	5	3	7	2	2	2	2	3	2	2	1	1	3	2	1	4	2.4	1	6
PI 164856	31.1	16.5	1.88485	4	8	2	2	4	3	3	4	NA	1	1.64	1	NA	NA	3	5	5	2	2	1	1	3	2.5	2	1	1	2	1	1	5	2.18	1	9
PI 169313	14	13.3	1.05263	1	3	6	3	3	6	5	4	1	1	1.16	8	7	7	3	5	7	1.2	2	1	2	3	2.5	2	1	1	2	2	3	4	3.2	5	10
PI 169327	16.5	17.1	0.964912	1	6	5	3	2	1	4	1	NA	2	2.38	10	4	4	3	5	5	1.2	2	2	2	3	2.5	2	1	1	3	1	3	4	4.32	1	10
PI 169367	14.6	11.4	1.2807	4	4	6	2	2	6	4	4	99	2	1	3	7.5	7.5	3	5	5	2	2	1	2	3	2.5	2	2	1	3	2	3	4	3.4	1	10
PI 172825	20.3	14	1.45	7	3	2	1	2	1	4	1	1	2	1.82	8	5.5	5.5	3	3	5	1.2	2	1	2	3	2.5	2	1	1	1	2	1	4	4.5	1	10
PI 172826	21.6	15.9	1.35849	4	3	5	2	2	6	5	4	1	1	3.12	10	2.7	2.7	3	5	5	2	1	1	2	3	2.5	2	1	1	2	2	3	4	2.99	1	10
PI 172829	15.9	10.2	1.55882	6	3	5	1	2	1	4	3	1	1	0.64	10	4.5	4.5	3	5	5	1.2	2	1	2	3	2.5	2	1	1	1	2	3	4	2.67	NA	NA
PI 172837	28	12.7	2.20472	4	6	5	1	2	1	4	1	1	1	2.2	8	2.5	2.5	3	5	7	4	1	1	1	2	4	2	1	1	1	1	1	4	3.66	1	10
PI 173672	17.8	14	1.27143	2	4	5	2	2	6	5	3	1	1	2.3	1	5.3	5.3	3	5	5	1.1	2	1	2	3	2.5	2	1	1	3	2	3	4	3.001	NA	10
PI 174137	24.1	15.2	1.58553	7	2	4	2	1	4	4	1	1	1	2.76	1	6.7	6.7	3	5	7	1.1	2	1	1	2	2.5	2	1	2	2	2	3	4	3.29	1	10
PI 174139	25.4	13.3	1.90977	8	4	6	4	2	1	4	1	1	2	2.14	8	3.9	3.9	3	5	7	1.1	2	2	2	2	2.5	2	2	1	3	2	1	4	3.72	6	10
PI 174144	19.1	19.1	1	6	3	8	2	2	3	5	1	1	2	2.88	8	4.7	4.7	5	7	5	1.1	2	1	1	2	2.5	2	1	2	3	2	1	4	4.56	1	10
PI 174148	19.1	10.8	1.76852	4	6	4	3	2	4	4	1	1	2	1.18	10	3.4	3.4	3	7	7	1.1	2	1	1	2	2.5	2	1	1	3	2	1	4	3.23	1	10
PI 174150	21.6	9.5	2.27368	8	2	5	5	3	7	6	5	1	1	1.64	1	6.5	6.5	3	5	7	1.1	2	1	2	2	2.5	2	1	1	1	1	1	4	1.97	1	9
PI 174151	16.5	7.6	2.17105	4	4	6	5	2	1	5	1	1	1	0.48	10	3.5	3.5	3	7	5	1.2	2	1	2	3	2.5	2	1	1	3	2	3	4	2.78	NA	NA
PI 174153	30.5	12.7	2.40157	8	10	6	1	2	1	5	1	1	1	2.7	10	4.3	4.3	5	5	5	2	2	1	3	3	3	2	2	1	4	1	1	4	3.317	1	9
PI 174154	24.1	19.1	1.26178	5	7	7	0	2	1	4	1	2	1	3.4	4	6.3	6.3	3	5	5	1.2	2	1	2	3	2.5	2	2	1	3	2	3	4	2.92	1	10
PI 174157	12.7	13.3	0.954887	3	2	7	2	1	3	1	1	2	1	1.24	1	3.8	3.8	3	5	7	1.1	2	1	1	3	2.5	2	1	1	3	2	1	4	3.11	1	10
PI 175109	30.4	12.7	2.3937	4	2	4	2	3	2	3	3	1	1	1.03	5	3.5	3.5	3	3	5	1.2	1	1	1	2	3	2	2	2	1	1	3	4	1.87	1	10
PI 175674	19	14.6	1.30137	4	3	5	2	2	6	5	4	1	1	2.42	8	6	6	3	3	5	1.2	2	1	2	3	2.5	2	1	1	0	2	5	4	3.06	1	10
PI 175684	16.5	12.7	1.29921	6	2	6	5	1	6	1	3	1	1	1.5	8	4.8	4.8	3	5	5	1.1	2	1	2	2	2.5	2	1	1	1	2	1	4	3.57	5	10
PI 176942	19.7	15.2	1.29605	4	2	2	0	1	4	4	1	1	2	2.08	8	5.4	5.4	3	5	7	2	2	1	2	3	2.5	2	1	1	1	2	3	4	3.98	1	8
PI 176949	NA	8.9	NA	NA	NA	NA	NA	1	1	4	1	1	1	1.32	4	3.5	3.5	3	5	7	1.1	1	2	1	2	4	2	1	1	3	1	1	4	3.5	1	10
PI 177344	27.3	7.8	3.5	4	6	5	2	2	6	5	4	1	1	3.34	8	5.9	5.9	3	3	5	1.1	2	1	2	3	2.5	2	1	1	3	2	1	4	2.94	6	10
PI 177353	29.2	16.5	1.7697	8	6	5	2	2	1	4	1	1	2	3.18	8	3.8	3.8	3	5	7	1.1	2	2	2	3	3	2	2	2	1	1	NA	NA	4.41	1	10
PI 178882	17.1	7.6	2.25	7	3	3	0	3	4	4	1	1	1	0.46	1	7.6	7.6	3	7	7	1.1	2	1	2	3	2.5	2	1	1	1	2	1	4	3.67	1	10
PI 179667	21	12.7	1.65354	5	2	6	2	2	6	3	4	NA	1	2.1	8	6.9	6.9	3	7	7	1.2	2	1	2	3	2.5	2	1	1	3	2	1	4	2.47	1	10
PI 179675	16.5	20.3	0.812808	3	2	2	0	1	1	1	1	1	2	3.48	5	4.2	4.2	3	7	7	2	2	2	2	3	2	2	1	1	3	2	1	4	2.85	1	10
PI 179679	NA	NA	NA	NA	NA	NA	NA	NA	NA	NA	NA	NA	NA	NA	NA	NA	NA	NA	NA	NA	NA	NA	NA	NA	NA	NA	NA	NA	NA	NA	NA	NA	NA	0.52	1	9
PI 179901	18.4	12.7	1.44882	5	2	7	5	3	1	1	1	1	1	1.12	5	4.7	4.7	3	5	5	1.1	2	1	1	1	2.5	2	1	2	3	1	1	4	NA	1	9
PI 179920	35.6	15.2	2.34211	8	2	7	4	1	3	1	4	2	1	3.42	10	4.5	4.5	3	7	7	1.1	1	1	1	2	4	2	1	2	2	1	1	4	2.23	1	9
PI 179922	3.2	2.7	1.18519	4	4	5	3	2	1	1	1	1	1	0.01	1	4.5	4.5	3	3	3	1.1	2	2	2	2	2.5	2	1	1	6	1	NA	NA	0.72	7	7
PI 179923	6.3	3.9	1.61538	4	2	7	3	3	1	1	1	1	1	0.046	1	4.5	4.5	3	7	5	1.1	2	1	2	3	2.5	2	2	1	3	1	3	5	0.72	1	10
PI 180283	NA	3.2	NA	NA	NA	NA	NA	2	1	1	1	1	1	0.0327273	1	4.5	4.5	3	7	5	NA	1	2	1	1	2.5	1	1	2	3	1	3	5	0.77	4	9
PI 182964	NA	3.2	NA	NA	NA	NA	NA	2	3	3	4	1	1	0.038	1	8	8	3	7	5	4	2	1	1	1	2.5	2	1	2	3	1	3	5	0.813	1	9
PI 183049	24.8	12.7	1.95276	7	2	8	4	3	4	4	4	1	1	1.88	9	8.9	8.9	3	5	7	3	2	1	2	3	2.5	2	1	1	0	2	1	4	3.7	4	9
PI 183054	21.6	7.6	2.84211	8	2	7	2	3	2	3	3	1	NA	0.64	10	NA	NA	3	3	5	1.1	1	1	1	1	3	2	1	2	0	1	1	4	1.37	1	10
PI 183223	26	12.7	2.04724	5	10	5	3	2	1	5	1	1	1	2.07	10	4.9	4.9	3	5	7	1.2	2	2	2	3	2.5	2	2	1	2	2	1	4	4.33	5	9
PI 183254	8.9	4.6	1.93478	4	3	3	0	2	1	1	1	1	1	0.092	1	5.5	5.5	5	5	5	1.1	1	2	1	1	2.5	2	1	2	3	1	3	5	4.3	1	7
PI 183307	47	12.5	3.76	8	2	7	4	3	6	4	4	1	2	2.94	8	9.1	9.1	5	5	7	1.1	2	2	2	3	3	2	1	1	2	1	1	4	3	1	8
PI 183676	19.7	14.6	1.34932	4	2	7	1	3	6	3	4	1	1	1.82	8	4	4	3	5	7	1.2	2	1	1	2	2.5	2	2	1	2	1	3	4	3.67	1	10
PI 199097	15.9	15.9	1	1	2	7	3	3	1	4	1	NA	1	1.48	8	3.6	3.6	3	5	7	4	2	1	2	3	3	2	2	1	2	2	1	4	4.14	1	9
PI 211946	29.2	11.4	2.5614	8	2	4	1	NA	NA	NA	NA	NA	1	1.32	2	4.4	4.4	5	7	7	1.2	2	1	2	2	3	2	2	1	2	2	1	4	5.77	1	10
PI 212895	40.7	10.2	3.9902	8	3	6	4	1	1	4	3	1	2	2.34	1	4.4	4.4	5	3	5	1	2	1	1	1	4	2	1	2	3	1	1	4	2.15	1	7
PI 214048	24.1	19.7	1.22335	6	8	2	3	4	1	1	4	NA	1	3.78	8	5.3	5.3	3	3	5	1	2	1	1	2	2.5	2	1	1	3	1	1	4	2.59	1	7
PI 217526	11.4	12.1	0.942149	3	3	5	3	1	6	5	3	1	1	1.34	8	6.1	6.1	5	5	7	2	2	1	2	3	2.5	2	1	1	2	2	3	4	2.56	1	10
PI 218070	68.6	5.7	12.0351	8	4	2	2	2	1	4	1	1	2	1.04	4	3	3	3	5	7	1.2	2	2	1	2	4	2	2	1	0	1	3	4	1.96	1	10
PI 218071	19	8.9	2.13483	8	3	7	2	3	6	4	4	1	1	1.28	1	7.6	7.6	3	5	5	1.2	2	1	2	3	2.5	2	2	1	1	1	3	5	1.85	5	8
PI 222717	8.3	9.5	0.873684	3	8	3	3	3	1	1	1	NA	1	0.57	1	4.9	4.9	3	7	5	1.2	2	1	2	3	2	2	1	1	3	2	1	5	1.95	1	10
PI 226443	15.2	9.5	1.6	4	2	8	2	3	6	3	4	1	1	0.89	8	6.5	6.5	3	7	7	2	2	1	2	3	2.5	2	2	1	1	2	1	4	3.21	1	9
PI 230184	20.3	14.6	1.39041	4	3	6	1	2	3	4	1	1	1	2.4	8	6.2	6.2	3	3	5	2	2	1	2	2	2.5	2	2	1	0	1	1	4	3.99	1	10
PI 234607	NA	NA	NA	NA	NA	NA	NA	NA	NA	NA	NA	NA	NA	NA	NA	NA	NA	NA	NA	NA	NA	NA	NA	NA	NA	NA	NA	NA	NA	NA	NA	NA	NA	NA	NA	NA
PI 236355	13.3	12.8	1.03906	1	10	5	3	2	6	6	4	1	2	1.18	10	6.6	6.6	3	5	7	2	2	1	2	3	2.5	2	2	1	2	2	3	4	3.04	NA	NA
PI 244713	10.2	7.6	1.34211	7	2	2	0	3	1	3	1	1	NA	NA	NA	NA	NA	NA	NA	NA	NA	NA	NA	NA	NA	NA	NA	NA	NA	NA	NA	NA	NA	NA	NA	NA
PI 247894	27.9	12.7	2.19685	7	2	5	1	3	6	4	3	1	1	2.74	1	6.9	6.9	3	7	7	2	2	1	2	3	2	2	1	1	1	2	3	4	2.62	6	9
PI 255663	47	16.5	2.84848	8	2	4	2	3	6	4	5	1	2	NA	NA	NA	NA	3	7	7	1.1	2	1	2	3	3	2	2	1	2	1	2	4	4.35	1	10
PI 255948	15.9	21.6	0.736111	1	3	6	3	2	6	6	4	99	2	2.13	10	7.9	7.9	3	5	5	1.1	2	1	2	3	2.5	2	2	1	3	2	1	5	3.3	1	10
PI 260651	20.3	15.9	1.27673	6	3	6	4	2	1	4	1	1	1	2.28	8	4.2	4.2	3	5	5	1.1	2	1	2	2	2.5	2	2	2	2	2	1	4	2.61	1	9
PI 266933	12.1	8.9	1.35955	5	2	2	0	3	3	3	1	99	1	0.42	1	11.5	11.5	3	5	5	3	1	1	1	2	2.5	2	2	2	2	2	3	5	0.9	8	8
PI 268227	17.1	14.6	1.17123	5	2	6	2	3	6	5	4	1	1	1.24	9	6.5	6.5	3	5	5	1.2	2	1	2	3	2	2	2	1	0	2	1	4	1.865	NA	NA
PI 271329	17.8	7.6	2.34211	5	9	3	3	4	3	3	1	1	1	0.76	1	3.8	3.8	3	5	5	1.2	1	1	1	2	3	2	2	2	1	1	3	5	1.57	1	9
PI 271332	17.1	7	2.44286	8	8	2	3	4	3	3	1	1	1	0.425	1	4.5	4.5	3	3	7	1	2	1	2	2	2.5	2	NA	1	1	1	1	4	3.39	4	10
PI 289877	20.3	12.1	1.67769	4	2	6	1	2	1	4	1	1	1	1.64	8	5	5	3	5	7	1.1	2	1	2	3	2.5	2	2	1	2	2	1	4	4.02	6	10
PI 292007	37245	16.5	2257.27	1	2	5	2	3	4	5	2	1	1	2.36	8	7.3	7.3	3	3	5	2	2	1	2	3	2	2	2	1	2	2	2	4	2.88	6	8
PI 313970	11.4	6.4	1.78125	5	3	2	2	1	1	1	1	99	1	0.2	1	4.5	4.5	3	5	5	1.1	1	1	1	1	2.5	2	1	2	3	1	3	5	NA	1	7
PI 313970	8.1	5.1	1.58824	7	3	7	2	1	1	1	1	1	1	0.084	1	4.5	4.5	3	5	3	1.1	2	1	1	1	2.5	1	1	2	3	1	3	5	NA	1	10
PI 323498	11.4	8.9	1.2809	6	5	3	2	2	4	5	NA	NA	2	0.26	10	14	14	3	5	5	3	2	1	1	2	2.5	2	2	2	2	2	3	5	1.5	4	7
PI 323499	14	8.9	1.57303	4	8	8	0	1	6	3	4	1	NA	NA	NA	NA	NA	NA	NA	NA	NA	NA	NA	NA	NA	NA	NA	NA	NA	NA	NA	NA	NA	NA	NA	NA
PI 323937	27.9	16.5	1.69091	7	5	6	2	2	1	5	1	1	1	3.1	7	6.5	6.5	5	5	7	1.2	2	1	2	3	2.5	2	2	1	1	2	1	4	3.42	6	10
PI 344069	33	12.7	2.59843	8	2	5	1	3	1	4	4	1	1	2.18	5	5.2	5.2	3	3	5	1.2	2	1	1	2	3	2	2	2	1	1	1	4	3.085	1	10
PI 344340	39.4	21.6	1.82407	5	5	6	1	2	3	4	1	1	2	5.86	8	3.7	3.7	3	3	5	1.2	2	1	1	2	3	2	2	2	1	1	3	4	4.05	1	10
PI 344346	12.7	7.6	1.67105	4	3	7	2	1	3	3	1	1	1	0.9	1	8.2	8.2	3	5	5	1.1	1	1	2	3	2.5	2	1	1	2	1	3	5	1.43	1	NA
PI 351132	19.1	16.5	1.15758	6	2	4	2	3	6	5	4	NA	1	2.3	1	8.8	8.8	3	5	5	3	2	1	2	2	2.5	2	2	2	0	1	2	4	4.56	1	10
PI 353453	22.9	13.3	1.7218	2	5	2	2	2	2	5	3	NA	1	2.16	8	5.9	5.9	3	7	7	4	2	1	2	3	3	2	2	1	3	1	1	4	2.44	4	10
PI 357792	16.5	12.7	1.29921	6	2	2	0	3	4	4	1	1	1	1.52	8	5	5	3	5	5	2	2	1	2	3	2.5	2	2	1	0	1	3	4	4.83	1	10
PI 357820	20.3	16.5	1.2303	2	2	6	1	2	4	5	1	NA	1	1.68	10	4.6	4.6	3	5	7	1.1	2	1	2	3	2.5	2	2	1	3	1	3	4	3.81	1	10
PI 370021	26.7	10.2	2.61765	8	3	4	2	1	1	1	1	1	2	1.44	1	3.5	3.5	3	5	7	1.1	2	1	1	0	4	2	1	2	2	1	2	4	2.22	1	10
PI 371795	33	15.2	2.17105	8	2	6	2	3	3	1	3	99	1	2.82	5	4	4	3	7	5	1.2	1	1	1	0	3	2	1	2	3	1	1	5	1.77	1	10
PI 378062	10.8	7.6	1.42105	5	4	3	3	2	4	4	2	99	2	0.34	1	4	4	3	7	5	3	2	1	1	1	2.5	2	2	2	3	1	3	5	1.09	1	10
PI 378065	21.6	10.2	2.11765	8	3	2	2	1	4	1	1	1	1	0.94	1	4.6	4.6	3	7	7	1.1	2	1	2	2	4	2	1	1	2	2	3	5	1.63	1	10
PI 381761	26	8.3	3.13253	8	3	4	2	1	3	3	4	1	1	0.8	1	5.3	5.3	3	5	7	1.1	2	1	2	3	3	2	2	1	2	1	1	5	2.02	6	10
PI 381773	21	10.2	2.05882	7	3	3	0	1	3	3	1	1	1	0.86	1	5.3	5.3	5	3	5	1.2	2	1	2	3	3	2	1	1	1	1	3	5	2.01	1	7
PI 381781	23.5	10.2	2.30392	4	3	8	4	1	3	3	1	1	1	1.11	10	5.6	5.6	3	3	5	1.1	2	1	2	3	2.5	2	2	1	2	1	3	5	1.7	9	6
PI 381788	38.7	12.7	3.04724	8	3	2	2	1	3	1	4	1	1	2.28	5	4.5	4.5	3	5	5	1.1	2	1	2	3	3	NA	2	1	1	1	1	5	2.39	6	9
PI 381792	21	14	1.5	5	2	5	1	3	6	3	1	1	1	2.08	1	NA	NA	3	3	5	1.1	2	1	2	3	2	2	1	1	1	2	3	5	2.17	5	8
PI 381793	26.7	11.1	2.40541	8	3	6	1	2	3	4	4	1	1	1.66	8	4.5	4.5	3	5	5	1.2	2	1	2	3	3	2	1	1	1	1	1	4	2.79	1	8
PI 381794	23.8	9.8	2.42857	8	8	2	2	3	2	3	1	1	1	1.15	8	9	9	3	5	5	1.2	2	1	2	3	3	2	1	1	0	1	3	5	2.17	6	9
PI 381796	20.3	11.4	1.7807	5	3	3	0	1	1	3	1	1	1	1.62	1	4.5	4.5	3	5	5	1.1	2	1	2	3	2.5	2	1	1	2	1	1	5	2.69	7	9
PI 381797	25.4	11.4	2.22807	5	3	3	0	1	1	1	1	1	1	1.82	1	4.1	4.1	3	5	5	1.1	2	1	2	3	2.5	2	2	1	2	1	3	5	2.05	9	8
PI 381798	20.3	10.2	1.9902	5	3	7	2	1	1	4	1	1	2	1.44	1	4.2	4.2	3	3	5	1.1	2	1	2	3	2.5	2	2	1	1	1	3	5	2.03	9	9
PI 386046	NA	5.1	NA	NA	NA	NA	NA	2	1	4	1	1	1	0.08	1	4	4	3	5	5	1.1	2	1	2	3	2.5	2	1	1	3	2	1	5	1.33	9	9
PI 386053	7.5	5.1	1.47059	4	10	6	3	2	4	4	1	1	1	0.1	1	4.5	4.5	3	3	7	1.1	1	1	2	3	2	2	1	1	2	2	1	4	1.18	9	10
PI 401611	NA	NA	NA	NA	NA	NA	NA	NA	NA	NA	NA	NA	NA	NA	NA	NA	NA	NA	NA	NA	NA	NA	NA	NA	NA	NA	NA	NA	NA	NA	NA	NA	NA	3.1	NA	NA
PI 403994	4.9	4.4	1.11364	4	5	6	3	2	1	1	1	1	1	0.0433333	1	5	5	3	7	5	3	2	1	1	1	2.5	2	2	2	3	1	1	5	0.53	5	4
PI 414723	27.3	12.1	2.2562	8	8	6	2	NA	NA	NA	NA	NA	1	1.4	1	5	5	3	7	7	1.2	1	1	1	2	3	2	1	2	3	1	1	5	2.08	1	10
PI 420150	11.4	8.3	1.37349	4	4	3	2	2	4	4	1	1	1	0.38	5	6.5	6.5	3	3	5	3	2	1	1	2	2.5	2	2	2	3	2	1	4	1.3	1	10
PI 426629	51.4	9.5	5.41053	8	3	4	2	1	1	4	2	1	1	1.58	5	2	2	3	5	7	1.2	2	1	2	2	4	2	2	2	1	1	1	4	2.84	6	7
PI 435284	3.8	2.5	1.52	4	5	6	3	2	4	4	2	1	1	0.03	1	3.7	3.7	3	NA	NA	1	2	2	1	2	2.5	2	1	1	1	1	NA	NA	0.53	1	5
PI 436534	3.2	2.5	1.28	4	4	6	3	2	1	1	1	1	1	0.012	1	2.3	2.3	NA	NA	NA	2	2	1	1	1	2.5	1	1	2	6	1	NA	NA	0.59	1	7
PI 441988	15.9	15.9	1	1	5	4	1	2	7	6	4	1	2	2.14	9	10.2	10.2	3	3	3	2	2	1	2	3	2.5	2	2	1	3	2	1	4	3.62	1	9
PI 475747	19.1	16.5	1.15758	1	4	6	5	2	1	5	1	1	2	2.64	10	7.1	7.1	3	3	7	1.2	1	1	2	3	2.5	2	2	1	2	2	1	4	4.89	1	10
PI 482396	12.7	7.6	1.67105	7	2	6	1	3	NA	1	1	1	1	0.38	1	4.5	4.5	3	7	5	4	2	1	1	2	2.5	2	2	2	3	1	1	5	1.72	1	9
PI 482398	5.5	4.4	1.25	4	4	6	3	2	1	1	1	1	1	0.0533333	1	3.9	3.9	3	5	3	2	1	1	1	1	2.5	2	2	2	6	2	2	5	0.99	1	9
PI 482400	12.1	8.3	1.45783	4	2	2	0	3	1	1	1	1	2	0.36	1	3.5	3.5	3	5	5	1.1	1	2	1	2	2.5	2	2	2	3	1	2	5	1.4	1	9
PI 482408	5.5	5.1	1.07843	4	2	6	2	2	4	4	4	1	1	0.0571429	1	4.5	4.5	3	3	5	1.1	2	1	1	1	2.5	2	2	2	4	2	2	5	0.99	1	8
PI 482410	11.4	8.3	1.37349	3	2	6	1	3	1	1	1	1	1	0.38	1	3	3	3	7	5	1.1	2	1	1	1	2.5	2	1	2	4	1	1	5	1.29	1	9
PI 482420	12.1	7.6	1.59211	4	2	8	4	1	1	3	1	1	1	0.37	1	3.1	3.1	3	7	5	1.2	2	1	1	1	2.5	1	1	2	4	1	1	5	2.295	1	8
PI 490997	39.4	5.1	7.72549	8	4	4	0	1	4	4	2	99	2	0.47	5	2.5	2.5	3	7	5	1.2	2	1	1	2	4	2	1	2	1	1	1	4	3.01	NA	NA
PI 500362	13.3	8.9	1.49438	4	6	2	3	2	1	1	1	1	1	0.51	1	4.5	4.5	3	7	5	3	1	2	1	1	2.5	1	1	2	3	1	3	5	2.22	1	10
PI 500379	10.8	8.9	1.21348	4	2	2	0	3	1	1	1	1	1	0.44	1	3.5	3.5	3	5	5	4	2	1	1	2	2.6	2	2	2	3	1	3	5	1.655	1	9
PI 502329	20.3	17.1	1.18713	1	6	2	1	2	1	5	4	1	1	2.38	8	6.5	6.5	3	5	5	1.1	1	1	2	3	2.5	2	1	1	0	1	3	5	3.21	4	9
PI 504532	14.6	8.9	1.64045	5	3	3	0	1	4	3	2	1	1	0.6	10	7	7	3	7	5	3	2	1	1	2	3	2	1	2	2	2	3	5	1.26	1	9
PI 505602	14.6	8.9	1.64045	4	2	5	3	2	4	1	1	1	1	0.56	1	4.5	4.5	3	7	5	3	2	1	1	2	2.5	1	2	2	2	1	3	5	2.42	1	9
PI 505610	16.5	10.2	1.61765	4	2	6	2	3	1	1	1	1	2	0.72	1	4.5	4.5	3	7	5	3	1	1	1	2	3	1	1	2	4	2	3	5	1.982	1	9
PI 505612	17.1	7.6	2.25	4	2	6	2	3	1	1	1	1	2	0.56	1	4.5	4.5	3	7	5	3	1	1	1	2	3	1	1	2	3	1	3	5	1.82	1	8
PI 512411	20.3	15.2	1.33553	2	2	5	2	2	3	1	1	1	2	2.16	3	8.4	8.4	3	5	7	2	2	2	2	3	2.5	2	1	1	0	2	3	4	4.94	1	10
PI 512490	19.7	13.3	1.4812	4	6	5	1	2	1	1	1	1	2	1.96	3	10.6	10.6	3	5	7	1.2	2	1	2	3	2.5	2	2	1	1	2	3	4	3.93	1	9
PI 512501	19.1	14	1.36429	4	2	8	2	3	1	4	1	1	1	1.62	3	7.8	7.8	3	5	7	1.2	1	1	2	3	2.5	2	1	1	2	2	3	4	2.71	NA	NA
PI 525106	30.5	21	1.45238	1	10	6	3	2	1	4	1	1	1	5.34	9	5.6	5.6	5	7	7	2	2	1	2	3	2.5	2	2	1	3	2	3	4	5.74	5	7
PI 525123	32.4	19.1	1.69634	4	6	10	3	2	1	4	1	1	2	5.54	10	5.5	5.5	3	5	7	1	2	1	2	3	3	2	1	1	3	2	2	4	5.51	5	9
PI 525133	41.9	10.2	4.10784	8	10	6	1	2	4	5	4	1	1	1.6	3	3.5	3.5	3	7	5	1.2	2	1	2	3	4	2	1	1	2	1	1	4	4.29	1	10
PI 525140	25.4	14	1.81429	7	8	2	1	4	1	1	4	1	2	2.32	8	8.8	8.8	3	7	7	2	2	2	2	3	2.5	2	1	1	0	2	3	4	3.345	1	10
PI 525142	37.5	12.1	3.09917	8	10	6	1	2	1	4	4	1	1	1.48	10	3.5	3.5	5	7	7	2	2	1	2	3	3	2	1	1	1	1	3	4	4.64	1	10
PI 531306	6.7	6.4	1.04688	4	6	4	3	2	1	1	1	99	1	0.136	5	3	3	5	7	7	1.1	2	1	2	3	2	2	1	1	3	2	1	4	1.72	9	10
PI 532828	NA	NA	NA	NA	NA	NA	NA	NA	NA	NA	NA	NA	NA	NA	NA	NA	NA	NA	NA	NA	NA	NA	NA	NA	NA	NA	NA	NA	NA	NA	NA	NA	NA	4.095	NA	NA
PI 534601	15.2	15.2	1	1	4	5	3	3	6	4	4	1	2	2	10	6.7	6.7	5	5	7	2	2	2	2	3	2.5	2	2	1	1	1	3	4	4.17	1	10
PI 536465	NA	NA	NA	NA	NA	NA	NA	NA	NA	NA	NA	NA	NA	NA	NA	NA	NA	NA	NA	NA	NA	NA	NA	NA	NA	NA	NA	NA	NA	NA	NA	NA	NA	0.34	NA	NA
PI 536468	4	3.2	1.25	4	4	6	3	2	1	4	1	1	1	0.0177778	1	3.5	3.5	3	3	3	2	2	1	1	1	2	1	1	2	3	1	1	5	0.28	1	10
PI 536472	NA	NA	NA	NA	NA	NA	NA	NA	NA	NA	NA	NA	NA	NA	NA	NA	NA	3	3	3	2	2	1	1	1	2.5	2	1	2	3	1	3	5	0.26	1	4
PI 536474	3.8	3.4	1.11765	4	6	4	3	2	1	1	1	1	1	0.124	1	4.3	4.3	3	3	3	2	2	1	1	1	2.5	2	1	2	6	1	1	5	0.25	1	7
PI 537392	3.9	2.5	1.56	4	4	5	3	2	1	1	1	2	1	0.014	1	4.5	4.5	3	5	3	4	2	1	2	3	2.5	2	1	1	2	1	3	5	0.59	9	4
PI 614163	14.6	7.6	1.92105	7	2	8	2	3	3	1	4	1	1	0.44	1	6.5	6.5	3	5	5	2	2	1	2	3	2.5	2	1	1	3	1	3	5	1.33	5	9
PI 614184	NA	NA	NA	NA	NA	NA	NA	NA	NA	NA	NA	NA	NA	NA	NA	NA	NA	NA	NA	NA	NA	NA	NA	NA	NA	NA	NA	NA	NA	NA	NA	NA	NA	1.1	NA	NA
PI 614185	NA	8.3	NA	NA	NA	NA	NA	1	2	3	4	1	1	0.46	1	4.5	4.5	3	7	5	1.1	2	1	2	3	2.5	2	1	1	3	1	1	5	1.48	7	9
PI 614192	26	10.2	2.54902	8	4	5	1	2	4	1	1	1	1	1.28	1	3.4	3.4	3	5	5	1.1	1	1	2	3	3	1	1	1	2	1	1	5	1.82	6	9
PI 614201	20.7	8	2.5875	8	2	8	1	3	1	1	1	1	1	0.72	1	3.5	3.5	3	5	5	1.1	2	1	2	3	2.5	2	2	1	2	1	2	5	1.81	9	7
PI 614202	16.5	8.3	1.98795	4	4	5	1	2	1	4	4	99	2	0.62	1	3.5	3.5	3	5	3	1.1	2	1	2	3	3	2	2	1	2	1	1	5	1.71	7	8
PI 614208	19.7	8.3	2.37349	8	2	5	2	3	1	4	1	1	1	0.64	1	3.5	3.5	3	5	5	1.2	2	1	2	3	3	2	1	1	2	1	3	5	1.71	9	9
PI 614213	14.6	7	2.08571	5	4	5	1	2	1	1	1	1	1	0.28	1	3	3	3	3	5	1.1	2	2	2	3	3	2	1	1	2	1	1	5	1.54	7	9
PI 614214	14.6	8.3	1.75904	4	2	6	1	3	4	4	1	1	1	0.56	1	4.5	4.5	3	7	5	2	2	1	2	3	2.5	2	2	1	2	1	3	5	1.63	4	7
PI 614219	24.1	10.8	2.23148	8	4	6	1	2	3	4	4	1	1	1.48	1	3.5	3.5	3	5	5	2	2	1	2	3	2	2	1	1	3	1	1	5	1.55	7	7
PI 614220	10.8	8.9	1.21348	4	2	3	2	2	1	1	4	1	1	0.92	1	2.7	2.7	3	7	7	1.2	2	1	2	3	2	2	1	1	2	1	1	5	1.57	5	9
PI 614222	24.1	14.6	1.65068	4	3	3	0	1	1	1	1	1	1	2.24	1	6.1	6.1	5	5	7	1.2	2	1	2	3	2.5	2	2	1	3	1	1	5	2.03	9	9
PI 614226	33.7	13.3	2.53383	5	4	5	5	2	6	6	4	1	1	2.5	1	5.8	5.8	5	5	5	1.1	2	1	2	3	3	1	2	1	3	1	1	5	2.28	7	9
PI 614227	20.3	7.6	2.67105	8	3	7	2	3	4	3	1	1	1	0.66	1	4.5	4.5	3	5	5	2	2	1	2	3	2.5	2	1	1	1	2	3	5	1.59	8	6
PI 614234	22.2	8.3	2.6747	8	2	7	2	4	1	3	1	1	1	0.68	1	5	5	3	3	5	1.2	2	1	2	3	2	2	1	1	1	1	3	4	2.02	8	8
PI 614245	15.9	10.2	1.55882	4	9	6	2	2	1	4	1	1	2	0.78	1	7	7	5	5	5	1.1	2	1	2	3	2	2	2	1	2	1	3	4	1.84	7	8
PI 614248	15.9	9.5	1.67368	4	3	2	2	3	2	3	3	1	1	0.7	1	7.5	7.5	3	7	7	1.1	2	1	2	3	2.5	2	2	1	2	1	3	5	2.17	9	10
PI 614251	NA	7.6	#VALUE!	NA	NA	NA	NA	2	1	4	1	1	1	0.48	1	3.5	3.5	3	5	5	1.1	2	1	2	3	2	2	1	1	2	1	1	4	2.11	8	10
PI 614253	21	8.9	2.35955	8	2	7	2	3	1	1	1	1	1	0.84	1	4	4	3	5	5	2	2	1	2	3	2.5	2	1	1	2	1	3	5	2.06	8	9
PI 614255	16.5	7.6	2.17105	8	2	7	1	3	1	1	1	1	1	0.46	1	5.5	5.5	5	5	5	1.1	1	1	1	3	2.5	2	1	1	2	1	1	5	1.62	5	9
PI 614257	16.5	8.3	1.98795	5	6	8	1	2	1	1	1	99	1	0.58	1	3.5	3.5	5	3	3	2	2	1	2	3	2.5	2	1	1	3	1	1	5	1.84	NA	NA
PI 614264	31.8	11.4	2.78947	8	2	5	2	2	1	1	4	1	2	2.84	1	3.1	3.1	3	7	5	2	2	1	2	3	3	2	1	1	1	1	1	5	1.85	7	10
PI 614266	10.8	10.8	1	1	3	3	0	1	1	1	4	1	1	1.12	1	3.9	3.9	3	5	5	1.2	2	1	2	3	2	2	1	1	2	1	3	5	1.69	1	10
PI 614267	17.8	10.2	1.7451	4	2	7	2	3	3	1	1	1	1	0.84	1	5	5	3	5	5	1.2	2	1	2	3	2.5	2	1	1	1	1	3	5	2.02	1	7
PI 614270	68	7	9.71429	8	3	3	0	1	1	4	1	1	2	1.02	5	3	3	3	3	7	1	2	1	2	2	4	2	1	2	0	1	3	4	2.32	1	7
PI 614271	29.8	11.4	2.61404	8	2	3	3	1	3	3	4	1	2	1.14	5	3	3	1	3	5	1.2	2	1	1	1	4	2	NA	2	1	2	3	4	2.07	1	7
PI 614274	19.1	10.2	1.87255	4	2	7	2	NA	NA	NA	NA	NA	1	0.74	1	3.5	3.5	3	7	5	1.2	2	1	2	3	2.5	2	1	1	2	2	3	5	1.78	1	9
PI 614277	22.2	8.6	2.5814	8	3	2	2	3	2	3	1	1	1	0.82	1	6	6	3	5	5	1.2	2	1	2	3	3	2	1	1	2	1	3	5	2.03	8	10
PI 614281	21	8.9	2.35955	8	3	7	2	3	3	1	1	1	1	0.95	1	5	5	3	5	7	1.2	2	1	2	3	2.5	2	1	1	1	1	3	5	1.62	5	10
PI 614282	19.7	9.5	2.07368	4	3	7	2	3	3	1	3	1	1	1	1	5	5	3	5	5	1.1	2	1	2	3	2.5	2	1	1	0	1	3	5	1.96	1	10
PI 614285	26	10.2	2.54902	8	3	2	2	3	3	1	3	1	1	1.2	1	5.5	5.5	3	7	7	1.2	2	1	2	3	2.5	2	2	1	1	1	1	5	2.25	6	9
PI 614289	20.3	6.7	3.02985	8	3	4	1	2	4	3	1	1	1	0.56	1	6.5	6.5	3	5	5	1.1	2	1	2	3	2.5	2	2	1	1	1	3	5	1.56	1	10
PI 614295	22.9	8.9	2.57303	5	3	3	0	1	1	1	1	1	1	0.94	1	5	5	5	5	5	2	2	1	2	3	2.5	2	1	1	3	1	1	5	1.58	1	9
PI 614313	17.8	8.3	2.14458	4	1	3	2	1	1	1	1	1	1	0.64	1	5.5	5.5	3	5	7	1.1	2	1	2	3	2.5	2	1	1	2	1	1	5	1.68	1	10
PI 614315	14.6	8.9	1.64045	4	2	7	2	5	3	1	1	1	1	0.6	1	6	6	3	5	5	1.2	2	1	2	3	2.5	2	1	1	3	1	3	5	1.32	9	9
PI 614319	11.4	8.3	1.37349	5	2	2	0	3	2	3	3	99	1	0.38	1	5.5	5.5	5	5	5	1.2	2	1	2	3	2.5	2	1	1	2	2	3	5	2.08	9	10
PI 614321	8.9	12.1	0.735537	1	4	5	3	2	4	4	1	99	1	0.44	1	3.5	3.5	5	5	3	1.1	2	1	2	3	2	2	1	1	1	1	1	5	1.48	9	9
PI 614322	8.6	9.2	0.934783	1	3	8	4	3	1	1	1	1	2	0.34	1	3	3	3	3	5	1.1	2	1	2	3	2	2	1	1	3	1	1	5	1.45	5	10
PI 614324	14	7.6	1.84211	4	8	7	1	4	3	3	3	1	1	0.44	1	5.5	5.5	3	7	5	1.1	2	1	2	3	2.5	2	1	1	2	1	3	5	1.62	4	7
PI 614330	12.7	7	1.81429	4	2	8	1	3	3	1	3	1	1	0.36	1	4.2	4.2	3	5	5	1.1	2	1	2	2	2.5	2	2	1	1	1	1	5	1.25	1	6
PI 614335	10.8	7.6	1.42105	4	5	2	2	2	1	3	1	1	1	0.32	1	2.9	2.9	3	3	3	1.1	2	1	2	2	2.5	2	1	1	1	1	3	5	1.16	7	9
PI 614336	NA	7	NA	NA	NA	NA	NA	2	1	1	1	1	2	0.38	1	3.5	3.5	3	7	5	1.1	2	1	2	3	2.5	2	2	1	3	1	1	5	1.42	6	9
PI 614340	15.9	8.9	1.78652	5	3	4	2	3	3	1	4	99	1	1.14	10	4.7	4.7	3	5	5	1.1	2	1	2	3	2.5	2	2	1	2	1	1	5	1.53	9	9
PI 614341	12.1	6.7	1.80597	4	2	2	0	1	1	1	1	1	1	0.28	1	5.5	5.5	3	5	7	1.1	2	1	2	3	2.5	2	2	1	2	1	1	5	1.72	5	9
PI 614344	13.6	7.6	1.78947	4	2	4	1	2	3	1	1	1	1	0.46	1	5.5	5.5	3	5	5	1.2	2	1	2	3	2.5	2	2	1	1	1	3	5	1.95	8	9
PI 614345	28.6	12.7	2.25197	8	2	8	1	2	3	1	4	1	1	2.2	1	4.5	4.5	3	5	7	1.2	2	1	2	3	2.5	2	2	1	1	1	1	5	1.72	1	9
PI 614348	16.8	8	2.1	4	2	7	2	1	3	3	3	1	1	0.62	1	6.5	6.5	3	5	5	1.2	2	1	2	3	2.5	2	2	1	1	1	3	5	2.39	1	10
PI 614350	19.7	8.3	2.37349	7	3	3	0	1	1	1	1	1	1	0.76	1	5.9	5.9	3	3	5	1.1	2	1	2	3	3	2	1	1	3	1	NA	NA	1.71	6	10
PI 614354	22.9	12.1	1.89256	4	3	7	2	1	3	1	1	1	1	2.14	8	5.3	5.3	3	5	7	2	2	1	2	3	2.5	2	2	1	2	1	1	5	1.63	5	6
PI 614364	NA	NA	NA	NA	NA	NA	NA	NA	NA	NA	NA	NA	NA	NA	NA	NA	NA	NA	NA	NA	NA	NA	NA	NA	NA	NA	NA	NA	NA	NA	NA	NA	NA	0.98	NA	NA
PI 614365	15.2	6.4	2.375	5	3	3	0	1	3	1	1	99	1	0.88	1	7	7	3	5	5	1.2	2	1	2	3	2.5	2	2	1	2	1	1	5	1.37	1	6
PI 614366	18.4	9.5	1.93684	5	2	2	0	4	6	3	4	1	1	1.14	1	NA	NA	5	5	7	2	1	2	1	1	3	1	2	2	3	1	2	5	1.33	6	9
PI 614368	21.6	10.8	2	5	2	7	1	2	3	1	1	99	1	1.26	1	6	6	3	5	5	2	2	1	2	3	2.5	2	2	1	1	1	3	5	1.51	8	10
PI 614372	50	6.4	7.8125	8	2	3	3	2	4	4	1	1	2	0.54	5	3.5	3.5	3	5	7	2	2	1	1	1	4	2	1	2	1	1	1	5	1.7	1	10
PI 614376	17.8	10.2	1.7451	4	2	5	1	3	3	4	1	1	2	0.98	1	3.5	3.5	5	3	3	1.2	2	1	2	3	2.5	2	2	1	1	1	1	5	1.89	1	10
PI 614391	7.6	10.2	0.745098	1	9	2	3	4	3	2	1	1	1	0.36	1	4.5	4.5	5	3	5	3	1	1	1	1	2	1	1	2	3	NA	2	4	2.15	1	10
PI 614392	10.2	8.9	1.14607	5	2	6	3	2	4	1	1	99	1	0.37	1	6	6	3	5	7	2	1	1	1	1	2.5	1	1	2	3	NA	3	5	1.68	1	10
PI 614396	9.8	4.8	2.04167	4	6	3	3	2	1	1	1	1	1	0.132	1	5.5	5.5	3	7	5	3	1	2	1	1	2.5	1	1	2	3	1	NA	NA	1.27	1	10
PI 614401	NA	7	NA	NA	NA	NA	NA	2	3	4	1	1	1	0.5	1	4.5	4.5	3	5	5	1.1	1	1	1	1	2.5	1	1	2	3	1	1	5	1.69	1	10
PI 614402	25.4	9.5	2.67368	8	3	4	3	1	3	1	4	1	1	1.56	1	4.8	4.8	3	7	7	1.1	1	1	1	1	3	1	2	2	3	1	1	5	1.95	1	9
PI 614403	20.3	12.7	1.59843	4	2	5	2	1	3	1	1	1	1	1.196	1	3.5	3.5	3	7	7	1.1	1	1	1	1	2	1	1	2	3	1	3	5	2.43	1	10
PI 614405	NA	8.3	NA	NA	NA	NA	NA	1	2	3	1	1	1	0.73	1	4.5	4.5	3	7	7	2	1	1	1	1	2.5	1	2	2	3	1	3	5	2.01	1	10
PI 614406	NA	9.5	NA	NA	NA	NA	NA	3	3	1	1	1	1	1.16	1	5	5	3	7	5	1.1	1	1	1	1	3	1	2	2	3	1	1	5	2.27	1	10
PI 614410	5.2	3.2	1.625	4	8	8	3	3	1	1	1	1	1	0.03	1	6	6	3	5	5	2	1	1	1	1	2.5	1	2	2	3	1	1	5	0.66	1	10
PI 614413	5.3	3.2	1.65625	5	5	6	3	2	1	4	1	1	1	0.022	1	6.3	6.3	3	3	3	3	2	1	1	1	2.5	2	2	2	3	1	3	5	0.7	1	10
PI 614414	NA	NA	NA	NA	NA	NA	NA	NA	NA	NA	NA	NA	NA	NA	NA	NA	NA	NA	NA	NA	NA	NA	NA	NA	NA	NA	NA	NA	NA	NA	NA	NA	NA	0.54	NA	NA
PI 614420	22.2	10.5	2.11429	8	2	3	3	1	3	1	1	1	1	0.96	10	3.3	3.3	3	7	7	1.2	1	1	2	3	2.5	2	2	2	1	1	3	5	1.87	1	8
PI 614425	18.4	10.2	1.80392	4	8	7	2	4	1	1	1	1	1	0.8	1	5.4	5.4	3	3	5	2	1	1	2	3	3	2	1	1	0	1	3	5	1.39	1	10
PI 614437	NA	5.7	NA	NA	NA	NA	NA	1	1	1	1	99	1	0.114	1	7.4	7.4	3	5	5	1.1	1	1	2	2	2.5	1	1	2	1	1	1	5	1.17	1	10
PI 614455	4.7	6.4	0.734375	3	2	4	1	3	1	1	1	1	1	0.076	1	7.4	7.4	3	5	5	1.1	2	1	2	3	2	1	1	1	2	1	3	5	1.4	1	9
PI 614465	7.6	5.1	1.4902	7	3	3	0	2	1	1	1	1	1	0.08	1	4.9	4.9	3	5	5	1.1	2	1	1	1	2.6	1	1	2	2	1	3	5	0.9	1	10
PI 614474	41.9	8.9	4.70787	8	3	3	0	2	1	4	1	1	2	1.08	5	2.9	2.9	5	5	7	1.1	2	1	1	1	2.5	2	1	2	1	1	3	5	2.07	1	10
PI 614479	3.5	2.5	1.4	4	6	5	3	2	1	4	1	1	1	0.01	1	2.9	2.9	3	NA	3	2	2	1	1	1	2.5	2	1	2	3	1	3	NA	0.88	1	6
PI 614487	5	2.5	2	4	4	5	3	2	1	1	1	1	1	0.018	1	5.4	5.4	3	3	3	3	2	1	1	1	2.5	1	1	2	3	1	1	5	0.63	5	10
PI 614490	14.6	11.4	1.2807	4	2	2	1	3	3	1	1	1	1	0.78	1	6	6	3	5	5	1.1	1	1	1	1	3	1	1	2	1	1	3	5	2.18	1	10
PI 614494	5.7	3.5	1.62857	4	3	8	3	3	1	1	1	1	1	0.036	1	11.5	11.5	3	3	3	1.1	1	1	1	1	2.5	1	2	2	3	1	3	5	0.71	1	9
PI 614500	70	5.7	12.2807	8	4	4	0	2	1	4	1	1	2	0.84	5	3.5	3.5	3	3	7	1	1	1	2	2	3	1	2	1	1	1	1	4	1.91	5	9
PI 614501	78	8.9	8.76404	8	4	4	0	1	1	4	1	1	2	2.4	5	3.5	3.5	3	5	7	1.1	1	1	1	1	4	1	1	2	0	1	3	4	1.95	5	9
PI 614505	6.7	4.4	1.52273	4	2	3	3	3	1	2	1	99	1	0.068	1	8	8	3	7	5	1.2	1	1	1	1	2.5	1	1	2	3	1	3	5	1.16	1	9
PI 614508	NA	9.2	NA	NA	NA	NA	NA	3	2	3	3	1	1	1.12	1	4.5	4.5	3	5	7	1.2	1	1	1	1	2.5	1	1	2	3	1	3	5	2.09	1	10
PI 614509	19.1	11.4	1.67544	4	2	4	1	2	3	1	1	1	2	1.12	1	5.5	5.5	3	3	5	1.2	1	1	1	1	3	1	2	2	3	1	3	5	1.75	1	10
PI 614510	55.9	9.8	5.70408	8	3	4	2	1	3	1	4	1	2	3.06	10	2.5	2.5	3	5	7	1.1	1	1	1	1	3	1	1	2	0	1	1	5	1.77	7	5
PI 614513	17.8	8.9	2	4	2	7	1	1	3	1	1	1	1	0.78	1	6.1	6.1	5	5	5	1.2	1	1	1	1	3	1	1	2	2	1	3	5	1.67	1	10
PI 614514	8.1	5.1	1.58824	4	2	7	3	2	1	4	1	1	1	0.112	1	4.5	4.5	3	7	7	2	1	1	1	1	2.5	1	1	2	1	1	3	5	1.31	1	9
PI 614521	7	3.8	1.84211	4	3	7	3	3	3	3	4	1	1	0.052	1	7.5	7.5	5	7	7	1.1	1	1	1	1	2.5	1	1	2	3	1	3	5	1.21	1	8
PI 614522	22.9	9.5	2.41053	8	2	2	0	3	3	1	1	1	1	1.46	10	6.6	6.6	5	5	7	1.2	1	1	1	1	2.5	1	1	2	2	1	1	5	2.08	1	10
PI 614525	6.6	3.8	1.73684	4	6	5	3	2	1	1	1	1	1	0.068	1	7	7	3	7	5	2	1	1	1	1	2.5	1	2	2	3	1	3	5	1.1	1	10
PI 614540	NA	NA	NA	NA	NA	NA	NA	NA	NA	NA	NA	NA	NA	NA	NA	NA	NA	NA	NA	NA	NA	NA	NA	NA	NA	NA	NA	NA	NA	NA	NA	NA	NA	1.89	NA	NA
PI 614542	21.6	12.7	NA	NA	2	4	2	3	3	1	1	1	1	1.54	1	4.5	4.5	3	5	5	1.1	1	1	1	1	2.5	1	1	2	4	1	1	5	1.48	1	9
PI 614545	6.9	5.1	1.35294	4	3	8	1	3	1	1	1	1	1	0.148	1	5.5	5.5	3	5	5	1.2	1	1	1	1	2.5	1	1	2	3	1	1	5	1.18	1	10
PI 614548	11.4	7	1.62857	4	8	2	2	4	1	1	4	1	1	0.28	1	5.5	5.5	3	5	5	1.1	1	1	1	1	2.5	1	2	2	3	1	1	5	1.78	1	10
PI 614551	7	5.1	1.37255	4	4	5	3	2	4	4	1	1	1	0.132	1	8.5	8.5	5	5	5	1.1	1	1	1	1	2.5	1	1	2	3	1	3	5	1.28	1	9
PI 614552	16.5	16.5	1	1	2	2	0	3	6	4	4	1	1	2.14	8	9.8	9.8	5	5	5	1.1	2	2	2	3	3	1	1	1	3	2	2	5	1.26	1	10
PI 614553	5.3	4.4	1.20455	4	2	5	3	3	3	3	1	99	1	0.064	1	8.9	8.9	3	7	5	1.1	1	1	1	1	2	1	2	2	2	1	3	5	1.08	1	8
PI 614573	4.7	3.2	1.46875	4	2	3	3	2	1	1	1	1	1	0.028	1	7.5	7.5	5	5	5	3	1	1	1	1	2.5	1	1	2	3	1	3	5	0.56	NA	NA
PI 614574	NA	NA	NA	NA	NA	NA	NA	NA	NA	NA	NA	NA	NA	NA	NA	NA	NA	NA	NA	NA	NA	NA	NA	NA	NA	NA	NA	NA	NA	NA	NA	NA	NA	0.66	NA	NA
PI 614580	16.3	8.7	1.87356	4	2	3	3	2	3	3	1	1	1	0.62	10	8	8	3	5	5	1.1	1	1	1	1	2.5	1	1	2	3	1	3	5	1.55	1	10
PI 614582	NA	7.6	NA	NA	NA	NA	NA	2	1	4	1	1	1	0.43	5	5.5	5.5	3	5	5	1.2	1	1	1	1	2.5	2	1	2	1	1	3	5	1.61	1	10
PI 614590	8.3	7.6	1.09211	1	4	8	3	4	1	1	1	1	1	0.193333	10	4	4	3	3	5	1.2	1	1	1	1	2.5	1	1	2	2	1	3	5	1.62	1	9
PI 614592	11.4	7.6	1.5	7	8	3	3	4	3	1	1	1	1	0.34	1	5.5	5.5	3	3	5	1.1	1	1	1	1	2.5	1	1	2	3	1	3	5	1.84	1	10
PI 614598	14.6	7.6	1.92105	4	2	2	1	3	3	1	1	1	1	0.38	1	5.5	5.5	3	3	5	1.1	2	1	2	3	2.5	2	2	1	1	1	1	5	1.39	5	9
PI 614599	12.7	12.1	1.04959	2	2	3	3	3	1	4	1	1	1	0.5	10	4.5	4.5	3	7	5	1.1	1	1	1	1	3	1	1	2	1	1	1	5	2.6	1	10
PI 614603	12.1	8.9	1.35955	4	8	2	3	4	3	3	1	1	2	1.04	8	7	7	3	3	5	2	1	1	1	1	2.5	1	1	2	2	1	3	5	1.83	1	8
PI 618825	13.3	7	1.9	5	4	2	4	3	1	4	1	1	2	0.76	10	12.3	12.3	3	7	5	3	2	1	1	1	3	2	1	2	3	2	3	4	1.08	NA	NA
PI 618826	12.1	10.2	1.18627	6	6	5	1	2	3	5	3	99	1	0.73	10	9	9	3	7	5	3	2	1	2	2	2.5	1	2	1	3	2	1	5	1.23	1	10
PI 93800	11.4	7.4	1.54054	5	2	4	3	3	1	2	1	1	1	0.266667	5	7.5	7.5	3	7	7	1.1	2	1	1	1	3	2	2	2	1	2	3	4	2	5	9
PMR6	12.1	10.2	1.18627	1	3	2	3	3	6	4	4	1	1	0.64	9	6.3	6.3	3	3	5	1.2	2	1	2	3	2.5	2	1	1	1	2	3	4	NA	1	10
Songwan Charmi	NA	NA	NA	NA	NA	NA	NA	NA	NA	NA	NA	NA	NA	NA	NA	NA	NA	NA	NA	NA	NA	NA	NA	NA	NA	NA	NA	NA	NA	NA	NA	NA	NA	NA	NA	NA
TGR1937	14.6	8.6	1.69767	5	2	2	0	3	1	1	1	1	2	0.44	1	4	4	3	3	5	1.1	2	1	1	1	2.6	1	1	2	3	1	1	5	NA	1	9
Tigger	8.9	9.5	0.936842	3	8	8	4	5	1	4	1	2	NA	NA	NA	NA	NA	NA	NA	NA	NA	NA	NA	NA	NA	NA	NA	NA	NA	NA	NA	NA	NA	NA	NA	NA
Vedrantais	14.6	14	1.04286	3	3	8	2	4	6	3	4	99	1	1.3	10	6.2	6.2	3	3	3	2	2	1	2	3	2.5	2	2	1	3	2	3	4	NA	1	9
White Serpent	53.3	8.3	6.42169	8	4	4	0	2	4	4	1	1	2	1.98	4	3.5	3.5	3	5	5	1.1	2	1	1	2	4	1	2	1	1	1	1	4	NA	1	10
WMR 29	14.6	12.7	1.14961	2	3	7	2	3	6	5	4	1	1	1.26	8	7.8	7.8	3	5	5	3	2	1	2	3	2.5	2	1	1	1	2	3	4	NA	NA	NA

## Sheet: TableS6
Supplementary Table 6. SNPs associated with agronomic traits identified through GWAS.
Note: SNPs in green background are located in or near previously identified QTLs
phenotype	SNP ID	Chromosome	Position	Association P value
Sex expression	chr1_3062287	1	3062287	1.69585e-06
	chr2_558326	2	558326	1.98455e-05
	chr2_560755	2	560755	3.37212e-07
	chr2_1805185	2	1805185	1.92498e-07
	chr2_25162336	2	25162336	2.66074e-06
	chr2_25447464	2	25447464	7.08111e-06
	chr6_34070181	6	34070181	1.46167e-05
	chr6_34077166	6	34077166	3.30531e-07
	chr6_34129348	6	34129348	1.00417e-06
	chr6_35040259	6	35040259	1.28354e-05
	chr6_35040265	6	35040265	1.28354e-05
	chr8_8836055	8	8836055	1.17718e-05
	chr10_16453	10	16453	7.63714e-06
	chr11_28364284	11	28364284	3.02352e-07
	chr11_28402153	11	28402153	1.83794e-06
ovary pubescence type	chr2_16261202	2	16261202	8.73091e-06
	chr2_16261203	2	16261203	8.73091e-06
	chr2_18433001	2	18433001	6.35397e-06
	chr2_24948031	2	24948031	2.10677e-05
	chr3_26020342	3	26020342	1.28258e-05
	chr5_26184186	5	26184186	1.13046e-05
	chr8_10541670	8	10541670	5.28888e-08
	chr8_10837192	8	10837192	2.31175e-05
	chr8_11460064	8	11460064	2.98358e-07
	chr8_14602892	8	14602892	9.70093e-06
	chr8_14625596	8	14625596	2.16729e-05
	chr11_27858588	11	27858588	1.24727e-05
Leaf shape	chr1_2162726	1	2162726	1.84136e-05
	chr4_25437254	4	25437254	7.12387e-06
	chr8_14602613	8	14602613	5.54564e-06
	chr8_14602617	8	14602617	4.23171e-08
	chr8_14605684	8	14605684	5.88821e-06
	chr8_14605938	8	14605938	6.99346e-06
	chr8_14605962	8	14605962	6.99346e-06
	chr8_14616159	8	14616159	1.14034e-05
	chr8_14616175	8	14616175	1.29997e-05
	chr8_14633533	8	14633533	9.41894e-06
	chr8_14641854	8	14641854	1.06281e-05
	chr8_14645008	8	14645008	1.85057e-05
	chr8_14645023	8	14645023	1.01728e-05
	chr8_14661726	8	14661726	3.43213e-06
	chr8_14661744	8	14661744	3.43213e-06
	chr8_14661786	8	14661786	1.42451e-05
	chr8_14661811	8	14661811	3.13082e-07
Fruit length	chr1_23926443	1	23926443	1.84639e-06
	chr2_431344	2	431344	1.94567e-05
	chr2_431348	2	431348	1.94567e-05
	chr3_16895740	3	16895740	1.03364e-07
	chr4_12082771	4	12082771	1.57243e-07
	chr5_10486748	5	10486748	1.08549e-05
	chr6_12216253	6	12216253	8.23658e-08
	chr7_1321648	7	1321648	1.34606e-05
	chr7_14624147	7	14624147	4.23689e-08
	chr7_17552439	7	17552439	4.55344e-06
	chr8_1858632	8	1858632	1.25209e-05
	chr8_25241892	8	25241892	1.15697e-05
	chr11_3474238	11	3474238	7.58776e-06
Fruit width	chr3_3523483	3	3523483	6.53171e-06
	chr3_3523501	3	3523501	5.08761e-06
	chr3_21131489	3	21131489	1.27576e-05
	chr3_28135950	3	28135950	2.13362e-06
	chr4_25517976	4	25517976	6.02373e-06
	chr5_4987665	5	4987665	2.39377e-06
	chr5_5050759	5	5050759	6.40364e-07
	chr6_21641790	6	21641790	4.82722e-06
	chr8_2616583	8	2616583	1.83085e-05
	chr9_2907525	9	2907525	4.54703e-06
Soluble solids content	chr1_24101952	1	24101952	1.14913e-05
	chr1_27479977	1	27479977	1.42005e-05
	chr2_10561521	2	10561521	9.49011e-06
	chr2_12738962	2	12738962	3.01598e-06
	chr3_714059	3	714059	1.91045e-05
	chr4_30246031	4	30246031	3.33263e-07
	chr6_5222601	6	5222601	2.26847e-05
	chr6_8798116	6	8798116	4.58861e-06
	chr6_27480566	6	27480566	1.69288e-07
	chr6_34377619	6	34377619	8.90638e-06
	chr6_34390087	6	34390087	9.54974e-06
CPM	chr8_1632997	8	1632997	2.23884e-05
CYSDV	chr1_13043062	1	13043062	7.90776e-07
	chr1_22750299	1	22750299	5.9235e-06
	chr2_21158455	2	21158455	1.38916e-07
	chr3_26579942	3	26579942	7.69016e-08
	chr4_15235177	4	15235177	1.94569e-07
	chr4_32607007	4	32607007	7.03942e-06
	chr4_32940862	4	32940862	9.99467e-07
	chr4_32940904	4	32940904	1.17296e-06
	chr5_20827177	5	20827177	2.77917e-06
	chr5_23706905	5	23706905	6.20788e-07
	chr5_27153242	5	27153242	1.30342e-06
	chr6_33816	6	33816	2.67123e-06
	chr6_5635767	6	5635767	2.46013e-06
	chr8_26003663	8	26003663	2.15826e-06
	chr9_4276211	9	4276211	6.79421e-08
	chr10_3713737	10	3713737	5.25812e-06
	chr11_18542000	11	18542000	1.6172e-06
	chr12_14815940	12	14815940	3.16779e-07
	chr12_14819968	12	14819968	2.17974e-05
	chr12_19886385	12	19886385	3.71029e-06
